# Supplementary material for: Inter-annual variability patterns of reef cryptobiota in the central Red Sea across a shelf gradient
Source: Sci Rep. 2022 Oct 9;12:16944. doi: 10.1038/s41598-022-21304-2 (PMC9548503; doi:10.1038/s41598-022-21304-2)
Supplement: Supplementary file 2 — Supplementary Information 2. [file 41598_2022_21304_MOESM2_ESM.xlsx]

## Sheet: Test Data for Figure2A
	Sample	Phylum	Class	Order	Time	Abundance	PhyOrder	Reef
1	2015-AFHL	Unknown	Unknown	Unknown	15	0	ZZOther	AFHL
2	2015-AMDF	Unknown	Unknown	Unknown	15	0	ZZOther	AMDF
3	2015-ASHA	Unknown	Unknown	Unknown	15	0	ZZOther	ASHA
4	2015-ASHF	Unknown	Unknown	Unknown	15	0	ZZOther	ASHF
5	2015-AFHL	Arthropoda	Arthropoda	Arthropoda	15	2.66667	ZZOther	AFHL
6	2015-AMDF	Arthropoda	Arthropoda	Arthropoda	15	1.03093	ZZOther	AMDF
7	2015-ASHA	Arthropoda	Arthropoda	Arthropoda	15	0	ZZOther	ASHA
8	2015-ASHF	Arthropoda	Arthropoda	Arthropoda	15	0	ZZOther	ASHF
9	2015-AFHL	Echinodermata	Echinodermata	Echinodermata	15	0	ZZOther	AFHL
10	2015-AMDF	Echinodermata	Echinodermata	Echinodermata	15	0	ZZOther	AMDF
11	2015-ASHA	Echinodermata	Echinodermata	Echinodermata	15	0	ZZOther	ASHA
12	2015-ASHF	Echinodermata	Echinodermata	Echinodermata	15	0	ZZOther	ASHF
13	2015-AFHL	Mollusca	Mollusca	Mollusca	15	0	ZZOther	AFHL
14	2015-AMDF	Mollusca	Mollusca	Mollusca	15	0	ZZOther	AMDF
15	2015-ASHA	Mollusca	Mollusca	Mollusca	15	0	ZZOther	ASHA
16	2015-ASHF	Mollusca	Mollusca	Mollusca	15	2	ZZOther	ASHF
17	2015-AFHL	Nemertea	Nemertea	Nemertea	15	0	ZZOther	AFHL
18	2015-AMDF	Nemertea	Nemertea	Nemertea	15	0	ZZOther	AMDF
19	2015-ASHA	Nemertea	Nemertea	Nemertea	15	0	ZZOther	ASHA
20	2015-ASHF	Nemertea	Nemertea	Nemertea	15	0	ZZOther	ASHF
21	2015-AFHL	Platyhelminthes	Platyhelminthes	Platyhelminthes	15	0	ZZOther	AFHL
22	2015-AMDF	Platyhelminthes	Platyhelminthes	Platyhelminthes	15	0	ZZOther	AMDF
23	2015-ASHA	Platyhelminthes	Platyhelminthes	Platyhelminthes	15	0	ZZOther	ASHA
24	2015-ASHF	Platyhelminthes	Platyhelminthes	Platyhelminthes	15	0	ZZOther	ASHF
25	2015-AFHL	Porifera	Porifera	Porifera	15	0	ZZOther	AFHL
26	2015-AMDF	Porifera	Porifera	Porifera	15	0	ZZOther	AMDF
27	2015-ASHA	Porifera	Porifera	Porifera	15	0	ZZOther	ASHA
28	2015-ASHF	Porifera	Porifera	Porifera	15	2	ZZOther	ASHF
29	2015-AFHL	Chordata	Ascidiacea	Ascidiacea	15	0	ZZOther	AFHL
30	2015-AMDF	Chordata	Ascidiacea	Ascidiacea	15	4.12371	ZZOther	AMDF
31	2015-ASHA	Chordata	Ascidiacea	Ascidiacea	15	0	ZZOther	ASHA
32	2015-ASHF	Chordata	Ascidiacea	Ascidiacea	15	0	ZZOther	ASHF
33	2015-AFHL	Echinodermata	Asteroidea	Asteroidea	15	0	ZZOther	AFHL
34	2015-AMDF	Echinodermata	Asteroidea	Asteroidea	15	0	ZZOther	AMDF
35	2015-ASHA	Echinodermata	Asteroidea	Asteroidea	15	0	ZZOther	ASHA
36	2015-ASHF	Echinodermata	Asteroidea	Asteroidea	15	0	ZZOther	ASHF
37	2015-AFHL	Mollusca	Bivalvia	Bivalvia	15	0	MollBivalvia	AFHL
38	2015-AMDF	Mollusca	Bivalvia	Bivalvia	15	2.06186	MollBivalvia	AMDF
39	2015-ASHA	Mollusca	Bivalvia	Bivalvia	15	1.14943	MollBivalvia	ASHA
40	2015-ASHF	Mollusca	Bivalvia	Bivalvia	15	0	MollBivalvia	ASHF
41	2015-AFHL	Mollusca	Gastropoda	Gastropoda	15	17.3333	ZZOther	AFHL
42	2015-AMDF	Mollusca	Gastropoda	Gastropoda	15	10.3093	ZZOther	AMDF
43	2015-ASHA	Mollusca	Gastropoda	Gastropoda	15	12.6437	ZZOther	ASHA
44	2015-ASHF	Mollusca	Gastropoda	Gastropoda	15	8	ZZOther	ASHF
45	2015-AFHL	Echinodermata	Ophiuroidea	Ophiuroidea	15	0	EchiOphiuroidea	AFHL
46	2015-AMDF	Echinodermata	Ophiuroidea	Ophiuroidea	15	2.06186	EchiOphiuroidea	AMDF
47	2015-ASHA	Echinodermata	Ophiuroidea	Ophiuroidea	15	0	EchiOphiuroidea	ASHA
48	2015-ASHF	Echinodermata	Ophiuroidea	Ophiuroidea	15	4	EchiOphiuroidea	ASHF
49	2015-AFHL	Annelida	Polychaeta	Polychaeta	15	1.33333	AnnePolychaeta	AFHL
50	2015-AMDF	Annelida	Polychaeta	Polychaeta	15	0	AnnePolychaeta	AMDF
51	2015-ASHA	Annelida	Polychaeta	Polychaeta	15	0	AnnePolychaeta	ASHA
52	2015-ASHF	Annelida	Polychaeta	Polychaeta	15	6	AnnePolychaeta	ASHF
53	2015-AFHL	Platyhelminthes	Polycladida	Polycladida	15	0	ZZOther	AFHL
54	2015-AMDF	Platyhelminthes	Polycladida	Polycladida	15	0	ZZOther	AMDF
55	2015-ASHA	Platyhelminthes	Polycladida	Polycladida	15	0	ZZOther	ASHA
56	2015-ASHF	Platyhelminthes	Polycladida	Polycladida	15	0	ZZOther	ASHF
57	2015-AFHL	Mollusca	Polyplacophora	Polyplacophora	15	0	ZZOther	AFHL
58	2015-AMDF	Mollusca	Polyplacophora	Polyplacophora	15	0	ZZOther	AMDF
59	2015-ASHA	Mollusca	Polyplacophora	Polyplacophora	15	0	ZZOther	ASHA
60	2015-ASHF	Mollusca	Polyplacophora	Polyplacophora	15	0	ZZOther	ASHF
61	2015-AFHL	Arthropoda	Pycnogonida	Pycnogonida	15	0	ZZOther	AFHL
62	2015-AMDF	Arthropoda	Pycnogonida	Pycnogonida	15	0	ZZOther	AMDF
63	2015-ASHA	Arthropoda	Pycnogonida	Pycnogonida	15	0	ZZOther	ASHA
64	2015-ASHF	Arthropoda	Pycnogonida	Pycnogonida	15	0	ZZOther	ASHF
65	2015-AFHL	Platyhelminthes	Turbellaria	Turbellaria	15	0	ZZOther	AFHL
66	2015-AMDF	Platyhelminthes	Turbellaria	Turbellaria	15	0	ZZOther	AMDF
67	2015-ASHA	Platyhelminthes	Turbellaria	Turbellaria	15	0	ZZOther	ASHA
68	2015-ASHF	Platyhelminthes	Turbellaria	Turbellaria	15	2	ZZOther	ASHF
69	2015-AFHL	Echinodermata	Ophiuroidea	Amphilepidida	15	2.66667	EchiAmphilepidida	AFHL
70	2015-AMDF	Echinodermata	Ophiuroidea	Amphilepidida	15	1.03093	EchiAmphilepidida	AMDF
71	2015-ASHA	Echinodermata	Ophiuroidea	Amphilepidida	15	4.5977	EchiAmphilepidida	ASHA
72	2015-ASHF	Echinodermata	Ophiuroidea	Amphilepidida	15	2	EchiAmphilepidida	ASHF
73	2015-AFHL	Echinodermata	Ophiuroidea	Amphilepidida	15	0	EchiAmphilepidida	AFHL
74	2015-AMDF	Echinodermata	Ophiuroidea	Amphilepidida	15	0	EchiAmphilepidida	AMDF
75	2015-ASHA	Echinodermata	Ophiuroidea	Amphilepidida	15	1.14943	EchiAmphilepidida	ASHA
76	2015-ASHF	Echinodermata	Ophiuroidea	Amphilepidida	15	0	EchiAmphilepidida	ASHF
77	2015-AFHL	Annelida	Polychaeta	Amphinomida	15	0	ZZOther	AFHL
78	2015-AMDF	Annelida	Polychaeta	Amphinomida	15	0	ZZOther	AMDF
79	2015-ASHA	Annelida	Polychaeta	Amphinomida	15	0	ZZOther	ASHA
80	2015-ASHF	Annelida	Polychaeta	Amphinomida	15	0	ZZOther	ASHF
81	2015-AFHL	Echinodermata	Holothuroidea	Apodida	15	0	ZZOther	AFHL
82	2015-AMDF	Echinodermata	Holothuroidea	Apodida	15	0	ZZOther	AMDF
83	2015-ASHA	Echinodermata	Holothuroidea	Apodida	15	0	ZZOther	ASHA
84	2015-ASHF	Echinodermata	Holothuroidea	Apodida	15	0	ZZOther	ASHF
85	2015-AFHL	Mollusca	Bivalvia	Arcida	15	1.33333	ZZOther	AFHL
86	2015-AMDF	Mollusca	Bivalvia	Arcida	15	0	ZZOther	AMDF
87	2015-ASHA	Mollusca	Bivalvia	Arcida	15	0	ZZOther	ASHA
88	2015-ASHF	Mollusca	Bivalvia	Arcida	15	0	ZZOther	ASHF
89	2015-AFHL	Echinodermata	Echinoidea	Camarodonta	15	0	EchiCamarodonta	AFHL
90	2015-AMDF	Echinodermata	Echinoidea	Camarodonta	15	4.12371	EchiCamarodonta	AMDF
91	2015-ASHA	Echinodermata	Echinoidea	Camarodonta	15	0	EchiCamarodonta	ASHA
92	2015-ASHF	Echinodermata	Echinoidea	Camarodonta	15	0	EchiCamarodonta	ASHF
93	2015-AFHL	Annelida	Polychaeta	Capitellidae	15	0	ZZOther	AFHL
94	2015-AMDF	Annelida	Polychaeta	Capitellidae	15	0	ZZOther	AMDF
95	2015-ASHA	Annelida	Polychaeta	Capitellidae	15	0	ZZOther	ASHA
96	2015-ASHF	Annelida	Polychaeta	Capitellidae	15	0	ZZOther	ASHF
97	2015-AFHL	Mollusca	Gastropoda	Cephalaspidea	15	0	ZZOther	AFHL
98	2015-AMDF	Mollusca	Gastropoda	Cephalaspidea	15	0	ZZOther	AMDF
99	2015-ASHA	Mollusca	Gastropoda	Cephalaspidea	15	0	ZZOther	ASHA
100	2015-ASHF	Mollusca	Gastropoda	Cephalaspidea	15	0	ZZOther	ASHF
101	2015-AFHL	Echinodermata	Echinoidea	Cidaroida	15	2.66667	EchiCidaroida	AFHL
102	2015-AMDF	Echinodermata	Echinoidea	Cidaroida	15	22.6804	EchiCidaroida	AMDF
103	2015-ASHA	Echinodermata	Echinoidea	Cidaroida	15	0	EchiCidaroida	ASHA
104	2015-ASHF	Echinodermata	Echinoidea	Cidaroida	15	0	EchiCidaroida	ASHF
105	2015-AFHL	Mollusca	Gastropoda	Cycloneritida	15	1.33333	ZZOther	AFHL
106	2015-AMDF	Mollusca	Gastropoda	Cycloneritida	15	0	ZZOther	AMDF
107	2015-ASHA	Mollusca	Gastropoda	Cycloneritida	15	0	ZZOther	ASHA
108	2015-ASHF	Mollusca	Gastropoda	Cycloneritida	15	0	ZZOther	ASHF
109	2015-AFHL	Arthropoda	Crustacea	Decapoda	15	9.33333	ArthDecapoda	AFHL
110	2015-AMDF	Arthropoda	Crustacea	Decapoda	15	0	ArthDecapoda	AMDF
111	2015-ASHA	Arthropoda	Crustacea	Decapoda	15	3.44828	ArthDecapoda	ASHA
112	2015-ASHF	Arthropoda	Crustacea	Decapoda	15	0	ArthDecapoda	ASHF
113	2015-AFHL	Arthropoda	Malacostraca	Decapoda	15	42.6667	ArthDecapoda	AFHL
114	2015-AMDF	Arthropoda	Malacostraca	Decapoda	15	31.9588	ArthDecapoda	AMDF
115	2015-ASHA	Arthropoda	Malacostraca	Decapoda	15	55.1724	ArthDecapoda	ASHA
116	2015-ASHF	Arthropoda	Malacostraca	Decapoda	15	42	ArthDecapoda	ASHF
117	2015-AFHL	Echinodermata	Echinoidea	Diadematoida	15	0	ZZOther	AFHL
118	2015-AMDF	Echinodermata	Echinoidea	Diadematoida	15	0	ZZOther	AMDF
119	2015-ASHA	Echinodermata	Echinoidea	Diadematoida	15	0	ZZOther	ASHA
120	2015-ASHF	Echinodermata	Echinoidea	Diadematoida	15	0	ZZOther	ASHF
121	2015-AFHL	Annelida	Polychaeta	Eunicida	15	0	AnneEunicida	AFHL
122	2015-AMDF	Annelida	Polychaeta	Eunicida	15	0	AnneEunicida	AMDF
123	2015-ASHA	Annelida	Polychaeta	Eunicida	15	0	AnneEunicida	ASHA
124	2015-ASHF	Annelida	Polychaeta	Eunicida	15	8	AnneEunicida	ASHF
125	2015-AFHL	Sipuncula	Sipunculidea	Golfingiida	15	0	ZZOther	AFHL
126	2015-AMDF	Sipuncula	Sipunculidea	Golfingiida	15	0	ZZOther	AMDF
127	2015-ASHA	Sipuncula	Sipunculidea	Golfingiida	15	0	ZZOther	ASHA
128	2015-ASHF	Sipuncula	Sipunculidea	Golfingiida	15	0	ZZOther	ASHF
129	2015-AFHL	Nemertea	Pilidiophora	Heteronemertea	15	0	ZZOther	AFHL
130	2015-AMDF	Nemertea	Pilidiophora	Heteronemertea	15	0	ZZOther	AMDF
131	2015-ASHA	Nemertea	Pilidiophora	Heteronemertea	15	0	ZZOther	ASHA
132	2015-ASHF	Nemertea	Pilidiophora	Heteronemertea	15	0	ZZOther	ASHF
133	2015-AFHL	Mollusca	Gastropoda	Lepetellida	15	0	MollLepetellida	AFHL
134	2015-AMDF	Mollusca	Gastropoda	Lepetellida	15	0	MollLepetellida	AMDF
135	2015-ASHA	Mollusca	Gastropoda	Lepetellida	15	0	MollLepetellida	ASHA
136	2015-ASHF	Mollusca	Gastropoda	Lepetellida	15	0	MollLepetellida	ASHF
137	2015-AFHL	Mollusca	Bivalvia	Limida	15	1.33333	ZZOther	AFHL
138	2015-AMDF	Mollusca	Bivalvia	Limida	15	0	ZZOther	AMDF
139	2015-ASHA	Mollusca	Bivalvia	Limida	15	0	ZZOther	ASHA
140	2015-ASHF	Mollusca	Bivalvia	Limida	15	0	ZZOther	ASHF
141	2015-AFHL	Mollusca	Gastropoda	Littorinimorpha	15	2.66667	MollLittorinimorpha	AFHL
142	2015-AMDF	Mollusca	Gastropoda	Littorinimorpha	15	2.06186	MollLittorinimorpha	AMDF
143	2015-ASHA	Mollusca	Gastropoda	Littorinimorpha	15	6.89655	MollLittorinimorpha	ASHA
144	2015-ASHF	Mollusca	Gastropoda	Littorinimorpha	15	2	MollLittorinimorpha	ASHF
145	2015-AFHL	Arthropoda	Malacostraca	Mysida	15	0	ZZOther	AFHL
146	2015-AMDF	Arthropoda	Malacostraca	Mysida	15	0	ZZOther	AMDF
147	2015-ASHA	Arthropoda	Malacostraca	Mysida	15	0	ZZOther	ASHA
148	2015-ASHF	Arthropoda	Malacostraca	Mysida	15	0	ZZOther	ASHF
149	2015-AFHL	Mollusca	Gastropoda	Neogastropoda	15	6.66667	MollNeogastropoda	AFHL
150	2015-AMDF	Mollusca	Gastropoda	Neogastropoda	15	7.21649	MollNeogastropoda	AMDF
151	2015-ASHA	Mollusca	Gastropoda	Neogastropoda	15	8.04598	MollNeogastropoda	ASHA
152	2015-ASHF	Mollusca	Gastropoda	Neogastropoda	15	4	MollNeogastropoda	ASHF
153	2015-AFHL	Mollusca	Gastropoda	Nudibranchia	15	0	MollNudibranchia	AFHL
154	2015-AMDF	Mollusca	Gastropoda	Nudibranchia	15	2.06186	MollNudibranchia	AMDF
155	2015-ASHA	Mollusca	Gastropoda	Nudibranchia	15	0	MollNudibranchia	ASHA
156	2015-ASHF	Mollusca	Gastropoda	Nudibranchia	15	0	MollNudibranchia	ASHF
157	2015-AFHL	Echinodermata	Ophiuroidea	Ophiacanthida	15	0	EchiOphiacanthida	AFHL
158	2015-AMDF	Echinodermata	Ophiuroidea	Ophiacanthida	15	0	EchiOphiacanthida	AMDF
159	2015-ASHA	Echinodermata	Ophiuroidea	Ophiacanthida	15	1.14943	EchiOphiacanthida	ASHA
160	2015-ASHF	Echinodermata	Ophiuroidea	Ophiacanthida	15	0	EchiOphiacanthida	ASHF
161	2015-AFHL	Mollusca	Bivalvia	Oystreida	15	0	ZZOther	AFHL
162	2015-AMDF	Mollusca	Bivalvia	Oystreida	15	0	ZZOther	AMDF
163	2015-ASHA	Mollusca	Bivalvia	Oystreida	15	0	ZZOther	ASHA
164	2015-ASHF	Mollusca	Bivalvia	Oystreida	15	0	ZZOther	ASHF
165	2015-AFHL	Arthropoda	Pycnogonida	Pantopoda	15	0	ZZOther	AFHL
166	2015-AMDF	Arthropoda	Pycnogonida	Pantopoda	15	1.03093	ZZOther	AMDF
167	2015-ASHA	Arthropoda	Pycnogonida	Pantopoda	15	0	ZZOther	ASHA
168	2015-ASHF	Arthropoda	Pycnogonida	Pantopoda	15	0	ZZOther	ASHF
169	2015-AFHL	Mollusca	Gastropoda	Patellogastropoda	15	0	MollPatellogastropoda	AFHL
170	2015-AMDF	Mollusca	Gastropoda	Patellogastropoda	15	0	MollPatellogastropoda	AMDF
171	2015-ASHA	Mollusca	Gastropoda	Patellogastropoda	15	0	MollPatellogastropoda	ASHA
172	2015-ASHF	Mollusca	Gastropoda	Patellogastropoda	15	2	MollPatellogastropoda	ASHF
173	2015-AFHL	Mollusca	Gastropoda	Patellogastropoda	15	0	MollPatellogastropoda	AFHL
174	2015-AMDF	Mollusca	Gastropoda	Patellogastropoda	15	0	MollPatellogastropoda	AMDF
175	2015-ASHA	Mollusca	Gastropoda	Patellogastropoda	15	0	MollPatellogastropoda	ASHA
176	2015-ASHF	Mollusca	Gastropoda	Patellogastropoda	15	4	MollPatellogastropoda	ASHF
177	2015-AFHL	Mollusca	Bivalvia	Pectinida	15	0	ZZOther	AFHL
178	2015-AMDF	Mollusca	Bivalvia	Pectinida	15	0	ZZOther	AMDF
179	2015-ASHA	Mollusca	Bivalvia	Pectinida	15	0	ZZOther	ASHA
180	2015-ASHF	Mollusca	Bivalvia	Pectinida	15	0	ZZOther	ASHF
181	2015-AFHL	Chordata	Actinopterygii	Perciformes	15	2.66667	ChorPerciformes	AFHL
182	2015-AMDF	Chordata	Actinopterygii	Perciformes	15	4.12371	ChorPerciformes	AMDF
183	2015-ASHA	Chordata	Actinopterygii	Perciformes	15	4.5977	ChorPerciformes	ASHA
184	2015-ASHF	Chordata	Actinopterygii	Perciformes	15	8	ChorPerciformes	ASHF
185	2015-AFHL	Sipuncula	Phascolosomatidea	Phascolosomatida	15	0	ZZOther	AFHL
186	2015-AMDF	Sipuncula	Phascolosomatidea	Phascolosomatida	15	0	ZZOther	AMDF
187	2015-ASHA	Sipuncula	Phascolosomatidea	Phascolosomatida	15	0	ZZOther	ASHA
188	2015-ASHF	Sipuncula	Phascolosomatidea	Phascolosomatida	15	0	ZZOther	ASHF
189	2015-AFHL	Annelida	Polychaeta	Phyllodocida	15	5.33333	AnnePhyllodocida	AFHL
190	2015-AMDF	Annelida	Polychaeta	Phyllodocida	15	2.06186	AnnePhyllodocida	AMDF
191	2015-ASHA	Annelida	Polychaeta	Phyllodocida	15	1.14943	AnnePhyllodocida	ASHA
192	2015-ASHF	Annelida	Polychaeta	Phyllodocida	15	4	AnnePhyllodocida	ASHF
193	2015-AFHL	Mollusca	Gastropoda	Pleurobranchida	15	0	ZZOther	AFHL
194	2015-AMDF	Mollusca	Gastropoda	Pleurobranchida	15	1.03093	ZZOther	AMDF
195	2015-ASHA	Mollusca	Gastropoda	Pleurobranchida	15	0	ZZOther	ASHA
196	2015-ASHF	Mollusca	Gastropoda	Pleurobranchida	15	0	ZZOther	ASHF
197	2015-AFHL	Annelida	Polychaeta	Sabellida	15	0	ZZOther	AFHL
198	2015-AMDF	Annelida	Polychaeta	Sabellida	15	0	ZZOther	AMDF
199	2015-ASHA	Annelida	Polychaeta	Sabellida	15	0	ZZOther	ASHA
200	2015-ASHF	Annelida	Polychaeta	Sabellida	15	0	ZZOther	ASHF
201	2015-AFHL	Annelida	Polychaeta	Spionida	15	0	ZZOther	AFHL
202	2015-AMDF	Annelida	Polychaeta	Spionida	15	1.03093	ZZOther	AMDF
203	2015-ASHA	Annelida	Polychaeta	Spionida	15	0	ZZOther	ASHA
204	2015-ASHF	Annelida	Polychaeta	Spionida	15	0	ZZOther	ASHF
205	2015-AFHL	Annelida	Polychaeta	Terebellida	15	0	AnneTerebellida	AFHL
206	2015-AMDF	Annelida	Polychaeta	Terebellida	15	0	AnneTerebellida	AMDF
207	2015-ASHA	Annelida	Polychaeta	Terebellida	15	0	AnneTerebellida	ASHA
208	2015-ASHF	Annelida	Polychaeta	Terebellida	15	0	AnneTerebellida	ASHF
209	2015-AFHL	Mollusca	Gastropoda	Trochida	15	0	ZZOther	AFHL
210	2015-AMDF	Mollusca	Gastropoda	Trochida	15	0	ZZOther	AMDF
211	2015-ASHA	Mollusca	Gastropoda	Trochida	15	0	ZZOther	ASHA
212	2015-ASHF	Mollusca	Gastropoda	Trochida	15	0	ZZOther	ASHF
213	2017-AFHL	Unknown	Unknown	Unknown	17	0	ZZOther	AFHL
214	2017-AMDF	Unknown	Unknown	Unknown	17	0	ZZOther	AMDF
215	2017-ASHA	Unknown	Unknown	Unknown	17	0.243309	ZZOther	ASHA
216	2017-ASHF	Unknown	Unknown	Unknown	17	0.813008	ZZOther	ASHF
217	2017-AFHL	Arthropoda	Arthropoda	Arthropoda	17	0	ZZOther	AFHL
218	2017-AMDF	Arthropoda	Arthropoda	Arthropoda	17	0	ZZOther	AMDF
219	2017-ASHA	Arthropoda	Arthropoda	Arthropoda	17	0	ZZOther	ASHA
220	2017-ASHF	Arthropoda	Arthropoda	Arthropoda	17	0	ZZOther	ASHF
221	2017-AFHL	Echinodermata	Echinodermata	Echinodermata	17	0	ZZOther	AFHL
222	2017-AMDF	Echinodermata	Echinodermata	Echinodermata	17	0	ZZOther	AMDF
223	2017-ASHA	Echinodermata	Echinodermata	Echinodermata	17	0	ZZOther	ASHA
224	2017-ASHF	Echinodermata	Echinodermata	Echinodermata	17	0	ZZOther	ASHF
225	2017-AFHL	Mollusca	Mollusca	Mollusca	17	0	ZZOther	AFHL
226	2017-AMDF	Mollusca	Mollusca	Mollusca	17	0	ZZOther	AMDF
227	2017-ASHA	Mollusca	Mollusca	Mollusca	17	0.243309	ZZOther	ASHA
228	2017-ASHF	Mollusca	Mollusca	Mollusca	17	0	ZZOther	ASHF
229	2017-AFHL	Nemertea	Nemertea	Nemertea	17	0	ZZOther	AFHL
230	2017-AMDF	Nemertea	Nemertea	Nemertea	17	0	ZZOther	AMDF
231	2017-ASHA	Nemertea	Nemertea	Nemertea	17	0	ZZOther	ASHA
232	2017-ASHF	Nemertea	Nemertea	Nemertea	17	0	ZZOther	ASHF
233	2017-AFHL	Platyhelminthes	Platyhelminthes	Platyhelminthes	17	0	ZZOther	AFHL
234	2017-AMDF	Platyhelminthes	Platyhelminthes	Platyhelminthes	17	0	ZZOther	AMDF
235	2017-ASHA	Platyhelminthes	Platyhelminthes	Platyhelminthes	17	0	ZZOther	ASHA
236	2017-ASHF	Platyhelminthes	Platyhelminthes	Platyhelminthes	17	0	ZZOther	ASHF
237	2017-AFHL	Porifera	Porifera	Porifera	17	0	ZZOther	AFHL
238	2017-AMDF	Porifera	Porifera	Porifera	17	0	ZZOther	AMDF
239	2017-ASHA	Porifera	Porifera	Porifera	17	0	ZZOther	ASHA
240	2017-ASHF	Porifera	Porifera	Porifera	17	0	ZZOther	ASHF
241	2017-AFHL	Chordata	Ascidiacea	Ascidiacea	17	0	ZZOther	AFHL
242	2017-AMDF	Chordata	Ascidiacea	Ascidiacea	17	0	ZZOther	AMDF
243	2017-ASHA	Chordata	Ascidiacea	Ascidiacea	17	0	ZZOther	ASHA
244	2017-ASHF	Chordata	Ascidiacea	Ascidiacea	17	0	ZZOther	ASHF
245	2017-AFHL	Echinodermata	Asteroidea	Asteroidea	17	0	ZZOther	AFHL
246	2017-AMDF	Echinodermata	Asteroidea	Asteroidea	17	0	ZZOther	AMDF
247	2017-ASHA	Echinodermata	Asteroidea	Asteroidea	17	0	ZZOther	ASHA
248	2017-ASHF	Echinodermata	Asteroidea	Asteroidea	17	0	ZZOther	ASHF
249	2017-AFHL	Mollusca	Bivalvia	Bivalvia	17	0.465116	MollBivalvia	AFHL
250	2017-AMDF	Mollusca	Bivalvia	Bivalvia	17	1.3245	MollBivalvia	AMDF
251	2017-ASHA	Mollusca	Bivalvia	Bivalvia	17	0	MollBivalvia	ASHA
252	2017-ASHF	Mollusca	Bivalvia	Bivalvia	17	0.406504	MollBivalvia	ASHF
253	2017-AFHL	Mollusca	Gastropoda	Gastropoda	17	6.04651	ZZOther	AFHL
254	2017-AMDF	Mollusca	Gastropoda	Gastropoda	17	8.60927	ZZOther	AMDF
255	2017-ASHA	Mollusca	Gastropoda	Gastropoda	17	1.94647	ZZOther	ASHA
256	2017-ASHF	Mollusca	Gastropoda	Gastropoda	17	2.43902	ZZOther	ASHF
257	2017-AFHL	Echinodermata	Ophiuroidea	Ophiuroidea	17	0.465116	EchiOphiuroidea	AFHL
258	2017-AMDF	Echinodermata	Ophiuroidea	Ophiuroidea	17	2.64901	EchiOphiuroidea	AMDF
259	2017-ASHA	Echinodermata	Ophiuroidea	Ophiuroidea	17	0	EchiOphiuroidea	ASHA
260	2017-ASHF	Echinodermata	Ophiuroidea	Ophiuroidea	17	0.406504	EchiOphiuroidea	ASHF
261	2017-AFHL	Annelida	Polychaeta	Polychaeta	17	3.72093	AnnePolychaeta	AFHL
262	2017-AMDF	Annelida	Polychaeta	Polychaeta	17	1.3245	AnnePolychaeta	AMDF
263	2017-ASHA	Annelida	Polychaeta	Polychaeta	17	0.973236	AnnePolychaeta	ASHA
264	2017-ASHF	Annelida	Polychaeta	Polychaeta	17	1.62602	AnnePolychaeta	ASHF
265	2017-AFHL	Platyhelminthes	Polycladida	Polycladida	17	0	ZZOther	AFHL
266	2017-AMDF	Platyhelminthes	Polycladida	Polycladida	17	0	ZZOther	AMDF
267	2017-ASHA	Platyhelminthes	Polycladida	Polycladida	17	0	ZZOther	ASHA
268	2017-ASHF	Platyhelminthes	Polycladida	Polycladida	17	0	ZZOther	ASHF
269	2017-AFHL	Mollusca	Polyplacophora	Polyplacophora	17	0	ZZOther	AFHL
270	2017-AMDF	Mollusca	Polyplacophora	Polyplacophora	17	0	ZZOther	AMDF
271	2017-ASHA	Mollusca	Polyplacophora	Polyplacophora	17	0	ZZOther	ASHA
272	2017-ASHF	Mollusca	Polyplacophora	Polyplacophora	17	0.406504	ZZOther	ASHF
273	2017-AFHL	Arthropoda	Pycnogonida	Pycnogonida	17	0	ZZOther	AFHL
274	2017-AMDF	Arthropoda	Pycnogonida	Pycnogonida	17	0	ZZOther	AMDF
275	2017-ASHA	Arthropoda	Pycnogonida	Pycnogonida	17	0.243309	ZZOther	ASHA
276	2017-ASHF	Arthropoda	Pycnogonida	Pycnogonida	17	0	ZZOther	ASHF
277	2017-AFHL	Platyhelminthes	Turbellaria	Turbellaria	17	0.465116	ZZOther	AFHL
278	2017-AMDF	Platyhelminthes	Turbellaria	Turbellaria	17	0.662252	ZZOther	AMDF
279	2017-ASHA	Platyhelminthes	Turbellaria	Turbellaria	17	0	ZZOther	ASHA
280	2017-ASHF	Platyhelminthes	Turbellaria	Turbellaria	17	0	ZZOther	ASHF
281	2017-AFHL	Echinodermata	Ophiuroidea	Amphilepidida	17	3.72093	EchiAmphilepidida	AFHL
282	2017-AMDF	Echinodermata	Ophiuroidea	Amphilepidida	17	2.64901	EchiAmphilepidida	AMDF
283	2017-ASHA	Echinodermata	Ophiuroidea	Amphilepidida	17	0.486618	EchiAmphilepidida	ASHA
284	2017-ASHF	Echinodermata	Ophiuroidea	Amphilepidida	17	3.65854	EchiAmphilepidida	ASHF
285	2017-AFHL	Echinodermata	Ophiuroidea	Amphilepidida	17	0	EchiAmphilepidida	AFHL
286	2017-AMDF	Echinodermata	Ophiuroidea	Amphilepidida	17	0	EchiAmphilepidida	AMDF
287	2017-ASHA	Echinodermata	Ophiuroidea	Amphilepidida	17	0.243309	EchiAmphilepidida	ASHA
288	2017-ASHF	Echinodermata	Ophiuroidea	Amphilepidida	17	0.406504	EchiAmphilepidida	ASHF
289	2017-AFHL	Annelida	Polychaeta	Amphinomida	17	0.465116	ZZOther	AFHL
290	2017-AMDF	Annelida	Polychaeta	Amphinomida	17	0	ZZOther	AMDF
291	2017-ASHA	Annelida	Polychaeta	Amphinomida	17	0	ZZOther	ASHA
292	2017-ASHF	Annelida	Polychaeta	Amphinomida	17	0	ZZOther	ASHF
293	2017-AFHL	Echinodermata	Holothuroidea	Apodida	17	0	ZZOther	AFHL
294	2017-AMDF	Echinodermata	Holothuroidea	Apodida	17	0	ZZOther	AMDF
295	2017-ASHA	Echinodermata	Holothuroidea	Apodida	17	0	ZZOther	ASHA
296	2017-ASHF	Echinodermata	Holothuroidea	Apodida	17	0	ZZOther	ASHF
297	2017-AFHL	Mollusca	Bivalvia	Arcida	17	0.465116	ZZOther	AFHL
298	2017-AMDF	Mollusca	Bivalvia	Arcida	17	0	ZZOther	AMDF
299	2017-ASHA	Mollusca	Bivalvia	Arcida	17	0	ZZOther	ASHA
300	2017-ASHF	Mollusca	Bivalvia	Arcida	17	0	ZZOther	ASHF
301	2017-AFHL	Echinodermata	Echinoidea	Camarodonta	17	0.465116	EchiCamarodonta	AFHL
302	2017-AMDF	Echinodermata	Echinoidea	Camarodonta	17	0.662252	EchiCamarodonta	AMDF
303	2017-ASHA	Echinodermata	Echinoidea	Camarodonta	17	0.973236	EchiCamarodonta	ASHA
304	2017-ASHF	Echinodermata	Echinoidea	Camarodonta	17	3.65854	EchiCamarodonta	ASHF
305	2017-AFHL	Annelida	Polychaeta	Capitellidae	17	0	ZZOther	AFHL
306	2017-AMDF	Annelida	Polychaeta	Capitellidae	17	0	ZZOther	AMDF
307	2017-ASHA	Annelida	Polychaeta	Capitellidae	17	0.486618	ZZOther	ASHA
308	2017-ASHF	Annelida	Polychaeta	Capitellidae	17	0	ZZOther	ASHF
309	2017-AFHL	Mollusca	Gastropoda	Cephalaspidea	17	0	ZZOther	AFHL
310	2017-AMDF	Mollusca	Gastropoda	Cephalaspidea	17	0	ZZOther	AMDF
311	2017-ASHA	Mollusca	Gastropoda	Cephalaspidea	17	0	ZZOther	ASHA
312	2017-ASHF	Mollusca	Gastropoda	Cephalaspidea	17	0.406504	ZZOther	ASHF
313	2017-AFHL	Echinodermata	Echinoidea	Cidaroida	17	0.465116	EchiCidaroida	AFHL
314	2017-AMDF	Echinodermata	Echinoidea	Cidaroida	17	4.63576	EchiCidaroida	AMDF
315	2017-ASHA	Echinodermata	Echinoidea	Cidaroida	17	0	EchiCidaroida	ASHA
316	2017-ASHF	Echinodermata	Echinoidea	Cidaroida	17	0	EchiCidaroida	ASHF
317	2017-AFHL	Mollusca	Gastropoda	Cycloneritida	17	0.465116	ZZOther	AFHL
318	2017-AMDF	Mollusca	Gastropoda	Cycloneritida	17	0	ZZOther	AMDF
319	2017-ASHA	Mollusca	Gastropoda	Cycloneritida	17	0	ZZOther	ASHA
320	2017-ASHF	Mollusca	Gastropoda	Cycloneritida	17	0	ZZOther	ASHF
321	2017-AFHL	Arthropoda	Crustacea	Decapoda	17	3.72093	ArthDecapoda	AFHL
322	2017-AMDF	Arthropoda	Crustacea	Decapoda	17	2.64901	ArthDecapoda	AMDF
323	2017-ASHA	Arthropoda	Crustacea	Decapoda	17	4.13625	ArthDecapoda	ASHA
324	2017-ASHF	Arthropoda	Crustacea	Decapoda	17	0.406504	ArthDecapoda	ASHF
325	2017-AFHL	Arthropoda	Malacostraca	Decapoda	17	64.186	ArthDecapoda	AFHL
326	2017-AMDF	Arthropoda	Malacostraca	Decapoda	17	54.9669	ArthDecapoda	AMDF
327	2017-ASHA	Arthropoda	Malacostraca	Decapoda	17	74.9392	ArthDecapoda	ASHA
328	2017-ASHF	Arthropoda	Malacostraca	Decapoda	17	58.1301	ArthDecapoda	ASHF
329	2017-AFHL	Echinodermata	Echinoidea	Diadematoida	17	0.465116	ZZOther	AFHL
330	2017-AMDF	Echinodermata	Echinoidea	Diadematoida	17	0	ZZOther	AMDF
331	2017-ASHA	Echinodermata	Echinoidea	Diadematoida	17	0	ZZOther	ASHA
332	2017-ASHF	Echinodermata	Echinoidea	Diadematoida	17	0	ZZOther	ASHF
333	2017-AFHL	Annelida	Polychaeta	Eunicida	17	0	AnneEunicida	AFHL
334	2017-AMDF	Annelida	Polychaeta	Eunicida	17	0.662252	AnneEunicida	AMDF
335	2017-ASHA	Annelida	Polychaeta	Eunicida	17	1.45985	AnneEunicida	ASHA
336	2017-ASHF	Annelida	Polychaeta	Eunicida	17	3.65854	AnneEunicida	ASHF
337	2017-AFHL	Sipuncula	Sipunculidea	Golfingiida	17	0	ZZOther	AFHL
338	2017-AMDF	Sipuncula	Sipunculidea	Golfingiida	17	0	ZZOther	AMDF
339	2017-ASHA	Sipuncula	Sipunculidea	Golfingiida	17	0	ZZOther	ASHA
340	2017-ASHF	Sipuncula	Sipunculidea	Golfingiida	17	0	ZZOther	ASHF
341	2017-AFHL	Nemertea	Pilidiophora	Heteronemertea	17	0	ZZOther	AFHL
342	2017-AMDF	Nemertea	Pilidiophora	Heteronemertea	17	0	ZZOther	AMDF
343	2017-ASHA	Nemertea	Pilidiophora	Heteronemertea	17	0	ZZOther	ASHA
344	2017-ASHF	Nemertea	Pilidiophora	Heteronemertea	17	0.406504	ZZOther	ASHF
345	2017-AFHL	Mollusca	Gastropoda	Lepetellida	17	1.86047	MollLepetellida	AFHL
346	2017-AMDF	Mollusca	Gastropoda	Lepetellida	17	0	MollLepetellida	AMDF
347	2017-ASHA	Mollusca	Gastropoda	Lepetellida	17	1.45985	MollLepetellida	ASHA
348	2017-ASHF	Mollusca	Gastropoda	Lepetellida	17	3.65854	MollLepetellida	ASHF
349	2017-AFHL	Mollusca	Bivalvia	Limida	17	0.465116	ZZOther	AFHL
350	2017-AMDF	Mollusca	Bivalvia	Limida	17	0	ZZOther	AMDF
351	2017-ASHA	Mollusca	Bivalvia	Limida	17	0.243309	ZZOther	ASHA
352	2017-ASHF	Mollusca	Bivalvia	Limida	17	1.21951	ZZOther	ASHF
353	2017-AFHL	Mollusca	Gastropoda	Littorinimorpha	17	0	MollLittorinimorpha	AFHL
354	2017-AMDF	Mollusca	Gastropoda	Littorinimorpha	17	0.662252	MollLittorinimorpha	AMDF
355	2017-ASHA	Mollusca	Gastropoda	Littorinimorpha	17	1.21655	MollLittorinimorpha	ASHA
356	2017-ASHF	Mollusca	Gastropoda	Littorinimorpha	17	1.62602	MollLittorinimorpha	ASHF
357	2017-AFHL	Arthropoda	Malacostraca	Mysida	17	0	ZZOther	AFHL
358	2017-AMDF	Arthropoda	Malacostraca	Mysida	17	0	ZZOther	AMDF
359	2017-ASHA	Arthropoda	Malacostraca	Mysida	17	0.243309	ZZOther	ASHA
360	2017-ASHF	Arthropoda	Malacostraca	Mysida	17	0	ZZOther	ASHF
361	2017-AFHL	Mollusca	Gastropoda	Neogastropoda	17	3.72093	MollNeogastropoda	AFHL
362	2017-AMDF	Mollusca	Gastropoda	Neogastropoda	17	5.29801	MollNeogastropoda	AMDF
363	2017-ASHA	Mollusca	Gastropoda	Neogastropoda	17	2.91971	MollNeogastropoda	ASHA
364	2017-ASHF	Mollusca	Gastropoda	Neogastropoda	17	5.69106	MollNeogastropoda	ASHF
365	2017-AFHL	Mollusca	Gastropoda	Nudibranchia	17	0.465116	MollNudibranchia	AFHL
366	2017-AMDF	Mollusca	Gastropoda	Nudibranchia	17	1.3245	MollNudibranchia	AMDF
367	2017-ASHA	Mollusca	Gastropoda	Nudibranchia	17	0	MollNudibranchia	ASHA
368	2017-ASHF	Mollusca	Gastropoda	Nudibranchia	17	0.406504	MollNudibranchia	ASHF
369	2017-AFHL	Echinodermata	Ophiuroidea	Ophiacanthida	17	1.86047	EchiOphiacanthida	AFHL
370	2017-AMDF	Echinodermata	Ophiuroidea	Ophiacanthida	17	0.662252	EchiOphiacanthida	AMDF
371	2017-ASHA	Echinodermata	Ophiuroidea	Ophiacanthida	17	0.973236	EchiOphiacanthida	ASHA
372	2017-ASHF	Echinodermata	Ophiuroidea	Ophiacanthida	17	0	EchiOphiacanthida	ASHF
373	2017-AFHL	Mollusca	Bivalvia	Oystreida	17	0	ZZOther	AFHL
374	2017-AMDF	Mollusca	Bivalvia	Oystreida	17	0	ZZOther	AMDF
375	2017-ASHA	Mollusca	Bivalvia	Oystreida	17	0	ZZOther	ASHA
376	2017-ASHF	Mollusca	Bivalvia	Oystreida	17	0	ZZOther	ASHF
377	2017-AFHL	Arthropoda	Pycnogonida	Pantopoda	17	0	ZZOther	AFHL
378	2017-AMDF	Arthropoda	Pycnogonida	Pantopoda	17	0.662252	ZZOther	AMDF
379	2017-ASHA	Arthropoda	Pycnogonida	Pantopoda	17	0	ZZOther	ASHA
380	2017-ASHF	Arthropoda	Pycnogonida	Pantopoda	17	0	ZZOther	ASHF
381	2017-AFHL	Mollusca	Gastropoda	Patellogastropoda	17	0	MollPatellogastropoda	AFHL
382	2017-AMDF	Mollusca	Gastropoda	Patellogastropoda	17	0	MollPatellogastropoda	AMDF
383	2017-ASHA	Mollusca	Gastropoda	Patellogastropoda	17	0.243309	MollPatellogastropoda	ASHA
384	2017-ASHF	Mollusca	Gastropoda	Patellogastropoda	17	0	MollPatellogastropoda	ASHF
385	2017-AFHL	Mollusca	Gastropoda	Patellogastropoda	17	0	MollPatellogastropoda	AFHL
386	2017-AMDF	Mollusca	Gastropoda	Patellogastropoda	17	0	MollPatellogastropoda	AMDF
387	2017-ASHA	Mollusca	Gastropoda	Patellogastropoda	17	0.243309	MollPatellogastropoda	ASHA
388	2017-ASHF	Mollusca	Gastropoda	Patellogastropoda	17	0	MollPatellogastropoda	ASHF
389	2017-AFHL	Mollusca	Bivalvia	Pectinida	17	0	ZZOther	AFHL
390	2017-AMDF	Mollusca	Bivalvia	Pectinida	17	0	ZZOther	AMDF
391	2017-ASHA	Mollusca	Bivalvia	Pectinida	17	0	ZZOther	ASHA
392	2017-ASHF	Mollusca	Bivalvia	Pectinida	17	0	ZZOther	ASHF
393	2017-AFHL	Chordata	Actinopterygii	Perciformes	17	3.25581	ChorPerciformes	AFHL
394	2017-AMDF	Chordata	Actinopterygii	Perciformes	17	5.96026	ChorPerciformes	AMDF
395	2017-ASHA	Chordata	Actinopterygii	Perciformes	17	2.18978	ChorPerciformes	ASHA
396	2017-ASHF	Chordata	Actinopterygii	Perciformes	17	3.65854	ChorPerciformes	ASHF
397	2017-AFHL	Sipuncula	Phascolosomatidea	Phascolosomatida	17	0.465116	ZZOther	AFHL
398	2017-AMDF	Sipuncula	Phascolosomatidea	Phascolosomatida	17	0	ZZOther	AMDF
399	2017-ASHA	Sipuncula	Phascolosomatidea	Phascolosomatida	17	0.243309	ZZOther	ASHA
400	2017-ASHF	Sipuncula	Phascolosomatidea	Phascolosomatida	17	0	ZZOther	ASHF
401	2017-AFHL	Annelida	Polychaeta	Phyllodocida	17	1.39535	AnnePhyllodocida	AFHL
402	2017-AMDF	Annelida	Polychaeta	Phyllodocida	17	4.63576	AnnePhyllodocida	AMDF
403	2017-ASHA	Annelida	Polychaeta	Phyllodocida	17	1.70316	AnnePhyllodocida	ASHA
404	2017-ASHF	Annelida	Polychaeta	Phyllodocida	17	3.25203	AnnePhyllodocida	ASHF
405	2017-AFHL	Mollusca	Gastropoda	Pleurobranchida	17	0	ZZOther	AFHL
406	2017-AMDF	Mollusca	Gastropoda	Pleurobranchida	17	0	ZZOther	AMDF
407	2017-ASHA	Mollusca	Gastropoda	Pleurobranchida	17	0	ZZOther	ASHA
408	2017-ASHF	Mollusca	Gastropoda	Pleurobranchida	17	0	ZZOther	ASHF
409	2017-AFHL	Annelida	Polychaeta	Sabellida	17	0	ZZOther	AFHL
410	2017-AMDF	Annelida	Polychaeta	Sabellida	17	0	ZZOther	AMDF
411	2017-ASHA	Annelida	Polychaeta	Sabellida	17	0	ZZOther	ASHA
412	2017-ASHF	Annelida	Polychaeta	Sabellida	17	0	ZZOther	ASHF
413	2017-AFHL	Annelida	Polychaeta	Spionida	17	0	ZZOther	AFHL
414	2017-AMDF	Annelida	Polychaeta	Spionida	17	0	ZZOther	AMDF
415	2017-ASHA	Annelida	Polychaeta	Spionida	17	0	ZZOther	ASHA
416	2017-ASHF	Annelida	Polychaeta	Spionida	17	1.21951	ZZOther	ASHF
417	2017-AFHL	Annelida	Polychaeta	Terebellida	17	0.930233	AnneTerebellida	AFHL
418	2017-AMDF	Annelida	Polychaeta	Terebellida	17	0	AnneTerebellida	AMDF
419	2017-ASHA	Annelida	Polychaeta	Terebellida	17	1.70316	AnneTerebellida	ASHA
420	2017-ASHF	Annelida	Polychaeta	Terebellida	17	2.43902	AnneTerebellida	ASHF
421	2017-AFHL	Mollusca	Gastropoda	Trochida	17	0	ZZOther	AFHL
422	2017-AMDF	Mollusca	Gastropoda	Trochida	17	0	ZZOther	AMDF
423	2017-ASHA	Mollusca	Gastropoda	Trochida	17	0.243309	ZZOther	ASHA
424	2017-ASHF	Mollusca	Gastropoda	Trochida	17	0	ZZOther	ASHF
425	2019-AFHL	Unknown	Unknown	Unknown	19	0.469484	ZZOther	AFHL
426	2019-AMDF	Unknown	Unknown	Unknown	19	0	ZZOther	AMDF
427	2019-ASHA	Unknown	Unknown	Unknown	19	0	ZZOther	ASHA
428	2019-AFHL	Arthropoda	Arthropoda	Arthropoda	19	0	ZZOther	AFHL
429	2019-AMDF	Arthropoda	Arthropoda	Arthropoda	19	0	ZZOther	AMDF
430	2019-ASHA	Arthropoda	Arthropoda	Arthropoda	19	0	ZZOther	ASHA
431	2019-AFHL	Echinodermata	Echinodermata	Echinodermata	19	0	ZZOther	AFHL
432	2019-AMDF	Echinodermata	Echinodermata	Echinodermata	19	0	ZZOther	AMDF
433	2019-ASHA	Echinodermata	Echinodermata	Echinodermata	19	0.943396	ZZOther	ASHA
434	2019-AFHL	Mollusca	Mollusca	Mollusca	19	0.469484	ZZOther	AFHL
435	2019-AMDF	Mollusca	Mollusca	Mollusca	19	0	ZZOther	AMDF
436	2019-ASHA	Mollusca	Mollusca	Mollusca	19	0.943396	ZZOther	ASHA
437	2019-AFHL	Nemertea	Nemertea	Nemertea	19	0	ZZOther	AFHL
438	2019-AMDF	Nemertea	Nemertea	Nemertea	19	0	ZZOther	AMDF
439	2019-ASHA	Nemertea	Nemertea	Nemertea	19	0.943396	ZZOther	ASHA
440	2019-AFHL	Platyhelminthes	Platyhelminthes	Platyhelminthes	19	0	ZZOther	AFHL
441	2019-AMDF	Platyhelminthes	Platyhelminthes	Platyhelminthes	19	0	ZZOther	AMDF
442	2019-ASHA	Platyhelminthes	Platyhelminthes	Platyhelminthes	19	1.88679	ZZOther	ASHA
443	2019-AFHL	Porifera	Porifera	Porifera	19	0	ZZOther	AFHL
444	2019-AMDF	Porifera	Porifera	Porifera	19	0	ZZOther	AMDF
445	2019-ASHA	Porifera	Porifera	Porifera	19	0	ZZOther	ASHA
446	2019-AFHL	Chordata	Ascidiacea	Ascidiacea	19	0	ZZOther	AFHL
447	2019-AMDF	Chordata	Ascidiacea	Ascidiacea	19	0	ZZOther	AMDF
448	2019-ASHA	Chordata	Ascidiacea	Ascidiacea	19	0	ZZOther	ASHA
449	2019-AFHL	Echinodermata	Asteroidea	Asteroidea	19	0.469484	ZZOther	AFHL
450	2019-AMDF	Echinodermata	Asteroidea	Asteroidea	19	0	ZZOther	AMDF
451	2019-ASHA	Echinodermata	Asteroidea	Asteroidea	19	0.943396	ZZOther	ASHA
452	2019-AFHL	Mollusca	Bivalvia	Bivalvia	19	0	MollBivalvia	AFHL
453	2019-AMDF	Mollusca	Bivalvia	Bivalvia	19	0	MollBivalvia	AMDF
454	2019-ASHA	Mollusca	Bivalvia	Bivalvia	19	0.943396	MollBivalvia	ASHA
455	2019-AFHL	Mollusca	Gastropoda	Gastropoda	19	7.51174	ZZOther	AFHL
456	2019-AMDF	Mollusca	Gastropoda	Gastropoda	19	16.6667	ZZOther	AMDF
457	2019-ASHA	Mollusca	Gastropoda	Gastropoda	19	3.77358	ZZOther	ASHA
458	2019-AFHL	Echinodermata	Ophiuroidea	Ophiuroidea	19	0.469484	EchiOphiuroidea	AFHL
459	2019-AMDF	Echinodermata	Ophiuroidea	Ophiuroidea	19	1.38889	EchiOphiuroidea	AMDF
460	2019-ASHA	Echinodermata	Ophiuroidea	Ophiuroidea	19	0	EchiOphiuroidea	ASHA
461	2019-AFHL	Annelida	Polychaeta	Polychaeta	19	5.6338	AnnePolychaeta	AFHL
462	2019-AMDF	Annelida	Polychaeta	Polychaeta	19	5.55556	AnnePolychaeta	AMDF
463	2019-ASHA	Annelida	Polychaeta	Polychaeta	19	2.83019	AnnePolychaeta	ASHA
464	2019-AFHL	Platyhelminthes	Polycladida	Polycladida	19	0.469484	ZZOther	AFHL
465	2019-AMDF	Platyhelminthes	Polycladida	Polycladida	19	0	ZZOther	AMDF
466	2019-ASHA	Platyhelminthes	Polycladida	Polycladida	19	0	ZZOther	ASHA
467	2019-AFHL	Mollusca	Polyplacophora	Polyplacophora	19	0	ZZOther	AFHL
468	2019-AMDF	Mollusca	Polyplacophora	Polyplacophora	19	0	ZZOther	AMDF
469	2019-ASHA	Mollusca	Polyplacophora	Polyplacophora	19	0	ZZOther	ASHA
470	2019-AFHL	Arthropoda	Pycnogonida	Pycnogonida	19	0	ZZOther	AFHL
471	2019-AMDF	Arthropoda	Pycnogonida	Pycnogonida	19	0	ZZOther	AMDF
472	2019-ASHA	Arthropoda	Pycnogonida	Pycnogonida	19	0	ZZOther	ASHA
473	2019-AFHL	Platyhelminthes	Turbellaria	Turbellaria	19	0	ZZOther	AFHL
474	2019-AMDF	Platyhelminthes	Turbellaria	Turbellaria	19	0	ZZOther	AMDF
475	2019-ASHA	Platyhelminthes	Turbellaria	Turbellaria	19	0	ZZOther	ASHA
476	2019-AFHL	Echinodermata	Ophiuroidea	Amphilepidida	19	4.22535	EchiAmphilepidida	AFHL
477	2019-AMDF	Echinodermata	Ophiuroidea	Amphilepidida	19	0	EchiAmphilepidida	AMDF
478	2019-ASHA	Echinodermata	Ophiuroidea	Amphilepidida	19	0.943396	EchiAmphilepidida	ASHA
479	2019-AFHL	Echinodermata	Ophiuroidea	Amphilepidida	19	0	EchiAmphilepidida	AFHL
480	2019-AMDF	Echinodermata	Ophiuroidea	Amphilepidida	19	0	EchiAmphilepidida	AMDF
481	2019-ASHA	Echinodermata	Ophiuroidea	Amphilepidida	19	0	EchiAmphilepidida	ASHA
482	2019-AFHL	Annelida	Polychaeta	Amphinomida	19	0.938967	ZZOther	AFHL
483	2019-AMDF	Annelida	Polychaeta	Amphinomida	19	0	ZZOther	AMDF
484	2019-ASHA	Annelida	Polychaeta	Amphinomida	19	0	ZZOther	ASHA
485	2019-AFHL	Echinodermata	Holothuroidea	Apodida	19	0	ZZOther	AFHL
486	2019-AMDF	Echinodermata	Holothuroidea	Apodida	19	2.77778	ZZOther	AMDF
487	2019-ASHA	Echinodermata	Holothuroidea	Apodida	19	0	ZZOther	ASHA
488	2019-AFHL	Mollusca	Bivalvia	Arcida	19	0	ZZOther	AFHL
489	2019-AMDF	Mollusca	Bivalvia	Arcida	19	0	ZZOther	AMDF
490	2019-ASHA	Mollusca	Bivalvia	Arcida	19	0	ZZOther	ASHA
491	2019-AFHL	Echinodermata	Echinoidea	Camarodonta	19	0	EchiCamarodonta	AFHL
492	2019-AMDF	Echinodermata	Echinoidea	Camarodonta	19	1.38889	EchiCamarodonta	AMDF
493	2019-ASHA	Echinodermata	Echinoidea	Camarodonta	19	0	EchiCamarodonta	ASHA
494	2019-AFHL	Annelida	Polychaeta	Capitellidae	19	0	ZZOther	AFHL
495	2019-AMDF	Annelida	Polychaeta	Capitellidae	19	0	ZZOther	AMDF
496	2019-ASHA	Annelida	Polychaeta	Capitellidae	19	0	ZZOther	ASHA
497	2019-AFHL	Mollusca	Gastropoda	Cephalaspidea	19	0	ZZOther	AFHL
498	2019-AMDF	Mollusca	Gastropoda	Cephalaspidea	19	0	ZZOther	AMDF
499	2019-ASHA	Mollusca	Gastropoda	Cephalaspidea	19	0.943396	ZZOther	ASHA
500	2019-AFHL	Echinodermata	Echinoidea	Cidaroida	19	0.938967	EchiCidaroida	AFHL
501	2019-AMDF	Echinodermata	Echinoidea	Cidaroida	19	0	EchiCidaroida	AMDF
502	2019-ASHA	Echinodermata	Echinoidea	Cidaroida	19	0	EchiCidaroida	ASHA
503	2019-AFHL	Mollusca	Gastropoda	Cycloneritida	19	0	ZZOther	AFHL
504	2019-AMDF	Mollusca	Gastropoda	Cycloneritida	19	0	ZZOther	AMDF
505	2019-ASHA	Mollusca	Gastropoda	Cycloneritida	19	0	ZZOther	ASHA
506	2019-AFHL	Arthropoda	Crustacea	Decapoda	19	0.938967	ArthDecapoda	AFHL
507	2019-AMDF	Arthropoda	Crustacea	Decapoda	19	4.16667	ArthDecapoda	AMDF
508	2019-ASHA	Arthropoda	Crustacea	Decapoda	19	0.943396	ArthDecapoda	ASHA
509	2019-AFHL	Arthropoda	Malacostraca	Decapoda	19	43.662	ArthDecapoda	AFHL
510	2019-AMDF	Arthropoda	Malacostraca	Decapoda	19	44.4444	ArthDecapoda	AMDF
511	2019-ASHA	Arthropoda	Malacostraca	Decapoda	19	48.1132	ArthDecapoda	ASHA
512	2019-AFHL	Echinodermata	Echinoidea	Diadematoida	19	0	ZZOther	AFHL
513	2019-AMDF	Echinodermata	Echinoidea	Diadematoida	19	0	ZZOther	AMDF
514	2019-ASHA	Echinodermata	Echinoidea	Diadematoida	19	0	ZZOther	ASHA
515	2019-AFHL	Annelida	Polychaeta	Eunicida	19	5.16432	AnneEunicida	AFHL
516	2019-AMDF	Annelida	Polychaeta	Eunicida	19	0	AnneEunicida	AMDF
517	2019-ASHA	Annelida	Polychaeta	Eunicida	19	1.88679	AnneEunicida	ASHA
518	2019-AFHL	Sipuncula	Sipunculidea	Golfingiida	19	0	ZZOther	AFHL
519	2019-AMDF	Sipuncula	Sipunculidea	Golfingiida	19	1.38889	ZZOther	AMDF
520	2019-ASHA	Sipuncula	Sipunculidea	Golfingiida	19	0.943396	ZZOther	ASHA
521	2019-AFHL	Nemertea	Pilidiophora	Heteronemertea	19	0	ZZOther	AFHL
522	2019-AMDF	Nemertea	Pilidiophora	Heteronemertea	19	0	ZZOther	AMDF
523	2019-ASHA	Nemertea	Pilidiophora	Heteronemertea	19	0.943396	ZZOther	ASHA
524	2019-AFHL	Mollusca	Gastropoda	Lepetellida	19	0.469484	MollLepetellida	AFHL
525	2019-AMDF	Mollusca	Gastropoda	Lepetellida	19	0	MollLepetellida	AMDF
526	2019-ASHA	Mollusca	Gastropoda	Lepetellida	19	0	MollLepetellida	ASHA
527	2019-AFHL	Mollusca	Bivalvia	Limida	19	0.469484	ZZOther	AFHL
528	2019-AMDF	Mollusca	Bivalvia	Limida	19	0	ZZOther	AMDF
529	2019-ASHA	Mollusca	Bivalvia	Limida	19	0	ZZOther	ASHA
530	2019-AFHL	Mollusca	Gastropoda	Littorinimorpha	19	1.40845	MollLittorinimorpha	AFHL
531	2019-AMDF	Mollusca	Gastropoda	Littorinimorpha	19	1.38889	MollLittorinimorpha	AMDF
532	2019-ASHA	Mollusca	Gastropoda	Littorinimorpha	19	0.943396	MollLittorinimorpha	ASHA
533	2019-AFHL	Arthropoda	Malacostraca	Mysida	19	0	ZZOther	AFHL
534	2019-AMDF	Arthropoda	Malacostraca	Mysida	19	0	ZZOther	AMDF
535	2019-ASHA	Arthropoda	Malacostraca	Mysida	19	0	ZZOther	ASHA
536	2019-AFHL	Mollusca	Gastropoda	Neogastropoda	19	6.57277	MollNeogastropoda	AFHL
537	2019-AMDF	Mollusca	Gastropoda	Neogastropoda	19	8.33333	MollNeogastropoda	AMDF
538	2019-ASHA	Mollusca	Gastropoda	Neogastropoda	19	12.2642	MollNeogastropoda	ASHA
539	2019-AFHL	Mollusca	Gastropoda	Nudibranchia	19	0	MollNudibranchia	AFHL
540	2019-AMDF	Mollusca	Gastropoda	Nudibranchia	19	0	MollNudibranchia	AMDF
541	2019-ASHA	Mollusca	Gastropoda	Nudibranchia	19	1.88679	MollNudibranchia	ASHA
542	2019-AFHL	Echinodermata	Ophiuroidea	Ophiacanthida	19	1.40845	EchiOphiacanthida	AFHL
543	2019-AMDF	Echinodermata	Ophiuroidea	Ophiacanthida	19	0	EchiOphiacanthida	AMDF
544	2019-ASHA	Echinodermata	Ophiuroidea	Ophiacanthida	19	0	EchiOphiacanthida	ASHA
545	2019-AFHL	Mollusca	Bivalvia	Oystreida	19	0	ZZOther	AFHL
546	2019-AMDF	Mollusca	Bivalvia	Oystreida	19	0	ZZOther	AMDF
547	2019-ASHA	Mollusca	Bivalvia	Oystreida	19	0.943396	ZZOther	ASHA
548	2019-AFHL	Arthropoda	Pycnogonida	Pantopoda	19	0	ZZOther	AFHL
549	2019-AMDF	Arthropoda	Pycnogonida	Pantopoda	19	0	ZZOther	AMDF
550	2019-ASHA	Arthropoda	Pycnogonida	Pantopoda	19	0	ZZOther	ASHA
551	2019-AFHL	Mollusca	Gastropoda	Patellogastropoda	19	0	MollPatellogastropoda	AFHL
552	2019-AMDF	Mollusca	Gastropoda	Patellogastropoda	19	0	MollPatellogastropoda	AMDF
553	2019-ASHA	Mollusca	Gastropoda	Patellogastropoda	19	0	MollPatellogastropoda	ASHA
554	2019-AFHL	Mollusca	Gastropoda	Patellogastropoda	19	0	MollPatellogastropoda	AFHL
555	2019-AMDF	Mollusca	Gastropoda	Patellogastropoda	19	1.38889	MollPatellogastropoda	AMDF
556	2019-ASHA	Mollusca	Gastropoda	Patellogastropoda	19	0	MollPatellogastropoda	ASHA
557	2019-AFHL	Mollusca	Bivalvia	Pectinida	19	0	ZZOther	AFHL
558	2019-AMDF	Mollusca	Bivalvia	Pectinida	19	0	ZZOther	AMDF
559	2019-ASHA	Mollusca	Bivalvia	Pectinida	19	0.943396	ZZOther	ASHA
560	2019-AFHL	Chordata	Actinopterygii	Perciformes	19	6.10329	ChorPerciformes	AFHL
561	2019-AMDF	Chordata	Actinopterygii	Perciformes	19	2.77778	ChorPerciformes	AMDF
562	2019-ASHA	Chordata	Actinopterygii	Perciformes	19	4.71698	ChorPerciformes	ASHA
563	2019-AFHL	Sipuncula	Phascolosomatidea	Phascolosomatida	19	0.469484	ZZOther	AFHL
564	2019-AMDF	Sipuncula	Phascolosomatidea	Phascolosomatida	19	0	ZZOther	AMDF
565	2019-ASHA	Sipuncula	Phascolosomatidea	Phascolosomatida	19	0	ZZOther	ASHA
566	2019-AFHL	Annelida	Polychaeta	Phyllodocida	19	9.85915	AnnePhyllodocida	AFHL
567	2019-AMDF	Annelida	Polychaeta	Phyllodocida	19	5.55556	AnnePhyllodocida	AMDF
568	2019-ASHA	Annelida	Polychaeta	Phyllodocida	19	6.60377	AnnePhyllodocida	ASHA
569	2019-AFHL	Mollusca	Gastropoda	Pleurobranchida	19	0	ZZOther	AFHL
570	2019-AMDF	Mollusca	Gastropoda	Pleurobranchida	19	0	ZZOther	AMDF
571	2019-ASHA	Mollusca	Gastropoda	Pleurobranchida	19	0	ZZOther	ASHA
572	2019-AFHL	Annelida	Polychaeta	Sabellida	19	0.938967	ZZOther	AFHL
573	2019-AMDF	Annelida	Polychaeta	Sabellida	19	0	ZZOther	AMDF
574	2019-ASHA	Annelida	Polychaeta	Sabellida	19	0	ZZOther	ASHA
575	2019-AFHL	Annelida	Polychaeta	Spionida	19	0.469484	ZZOther	AFHL
576	2019-AMDF	Annelida	Polychaeta	Spionida	19	0	ZZOther	AMDF
577	2019-ASHA	Annelida	Polychaeta	Spionida	19	0	ZZOther	ASHA
578	2019-AFHL	Annelida	Polychaeta	Terebellida	19	0.469484	AnneTerebellida	AFHL
579	2019-AMDF	Annelida	Polychaeta	Terebellida	19	2.77778	AnneTerebellida	AMDF
580	2019-ASHA	Annelida	Polychaeta	Terebellida	19	3.77358	AnneTerebellida	ASHA
581	2019-AFHL	Mollusca	Gastropoda	Trochida	19	0	ZZOther	AFHL
582	2019-AMDF	Mollusca	Gastropoda	Trochida	19	0	ZZOther	AMDF
583	2019-ASHA	Mollusca	Gastropoda	Trochida	19	0	ZZOther	ASHA

## Sheet: Test Data for Figure2B
	Sample	Phylum	Class	Order	Year	Abundance	Reef	PhyOrder
1	2015-Abu Madafi	Chordata	Actinopterygii	Acanthuriformes	2015	0	Abu Madafi	ZZOther
2	2015-Abu Shoosha	Chordata	Actinopterygii	Acanthuriformes	2015	0	Abu Shoosha	ZZOther
3	2015-Abu Shootaf	Chordata	Actinopterygii	Acanthuriformes	2015	0.019567	Abu Shootaf	ZZOther
4	2015-Al Fahal	Chordata	Actinopterygii	Acanthuriformes	2015	0.00177882	Al Fahal	ZZOther
5	2015-Abu Madafi	Platyhelminthes	Turbellaria	Acoela	2015	0.00177882	Abu Madafi	ZZOther
6	2015-Abu Shoosha	Platyhelminthes	Turbellaria	Acoela	2015	0.000889411	Abu Shoosha	ZZOther
7	2015-Abu Shootaf	Platyhelminthes	Turbellaria	Acoela	2015	0.00266823	Abu Shootaf	ZZOther
8	2015-Al Fahal	Platyhelminthes	Turbellaria	Acoela	2015	0.0133412	Al Fahal	ZZOther
9	2015-Abu Madafi	Rhodophyta	Florideophyceae	Acrochaetiales	2015	0	Abu Madafi	ZZOther
10	2015-Abu Shoosha	Rhodophyta	Florideophyceae	Acrochaetiales	2015	0	Abu Shoosha	ZZOther
11	2015-Abu Shootaf	Rhodophyta	Florideophyceae	Acrochaetiales	2015	0	Abu Shootaf	ZZOther
12	2015-Al Fahal	Rhodophyta	Florideophyceae	Acrochaetiales	2015	0	Al Fahal	ZZOther
13	2015-Abu Madafi	Cnidaria	Anthozoa	Actiniaria	2015	0.00978352	Abu Madafi	ZZOther
14	2015-Abu Shoosha	Cnidaria	Anthozoa	Actiniaria	2015	0	Abu Shoosha	ZZOther
15	2015-Abu Shootaf	Cnidaria	Anthozoa	Actiniaria	2015	0	Abu Shootaf	ZZOther
16	2015-Al Fahal	Cnidaria	Anthozoa	Actiniaria	2015	0	Al Fahal	ZZOther
17	2015-Abu Madafi	Basidiomycota	Agaricomycetes	Agaricales	2015	0	Abu Madafi	ZZOther
18	2015-Abu Shoosha	Basidiomycota	Agaricomycetes	Agaricales	2015	0	Abu Shoosha	ZZOther
19	2015-Abu Shootaf	Basidiomycota	Agaricomycetes	Agaricales	2015	0.00978352	Abu Shootaf	ZZOther
20	2015-Al Fahal	Basidiomycota	Agaricomycetes	Agaricales	2015	0.00177882	Al Fahal	ZZOther
21	2015-Abu Madafi	Porifera	Demospongiae	Agelasida	2015	0.00533646	Abu Madafi	ZZOther
22	2015-Abu Shoosha	Porifera	Demospongiae	Agelasida	2015	0	Abu Shoosha	ZZOther
23	2015-Abu Shootaf	Porifera	Demospongiae	Agelasida	2015	0	Abu Shootaf	ZZOther
24	2015-Al Fahal	Porifera	Demospongiae	Agelasida	2015	0	Al Fahal	ZZOther
25	2015-Abu Madafi	Cnidaria	Anthozoa	Alcyonacea	2015	2.75006	Abu Madafi	CnidAlcyonacea
26	2015-Abu Shoosha	Cnidaria	Anthozoa	Alcyonacea	2015	7.89886	Abu Shoosha	CnidAlcyonacea
27	2015-Abu Shootaf	Cnidaria	Anthozoa	Alcyonacea	2015	1.59738	Abu Shootaf	CnidAlcyonacea
28	2015-Al Fahal	Cnidaria	Anthozoa	Alcyonacea	2015	0.49807	Al Fahal	CnidAlcyonacea
29	2015-Abu Madafi	Echinodermata	Amphilepidida	Amphilepidida.X	2015	0.108508	Abu Madafi	ZZOther
30	2015-Abu Shoosha	Echinodermata	Amphilepidida	Amphilepidida.X	2015	0.324635	Abu Shoosha	ZZOther
31	2015-Abu Shootaf	Echinodermata	Amphilepidida	Amphilepidida.X	2015	0.0222353	Abu Shootaf	ZZOther
32	2015-Al Fahal	Echinodermata	Amphilepidida	Amphilepidida.X	2015	0.113845	Al Fahal	ZZOther
33	2015-Abu Madafi	Annelida	Polychaeta	Amphinomida	2015	0	Abu Madafi	ZZOther
34	2015-Abu Shoosha	Annelida	Polychaeta	Amphinomida	2015	0	Abu Shoosha	ZZOther
35	2015-Abu Shootaf	Annelida	Polychaeta	Amphinomida	2015	0	Abu Shootaf	ZZOther
36	2015-Al Fahal	Annelida	Polychaeta	Amphinomida	2015	0	Al Fahal	ZZOther
37	2015-Abu Madafi	Arthropoda	Malacostraca	Amphipoda	2015	1.24873	Abu Madafi	ZZOther
38	2015-Abu Shoosha	Arthropoda	Malacostraca	Amphipoda	2015	0.10495	Abu Shoosha	ZZOther
39	2015-Abu Shootaf	Arthropoda	Malacostraca	Amphipoda	2015	0.174324	Abu Shootaf	ZZOther
40	2015-Al Fahal	Arthropoda	Malacostraca	Amphipoda	2015	1.30743	Al Fahal	ZZOther
41	2015-Abu Madafi	Chordata	Actinopterygii	Anguilliformes	2015	0	Abu Madafi	ZZOther
42	2015-Abu Shoosha	Chordata	Actinopterygii	Anguilliformes	2015	0	Abu Shoosha	ZZOther
43	2015-Abu Shootaf	Chordata	Actinopterygii	Anguilliformes	2015	0	Abu Shootaf	ZZOther
44	2015-Al Fahal	Chordata	Actinopterygii	Anguilliformes	2015	0	Al Fahal	ZZOther
45	2015-Abu Madafi	Annelida	Annelida.X	Annelida.X.X	2015	0.00622587	Abu Madafi	ZZOther
46	2015-Abu Shoosha	Annelida	Annelida.X	Annelida.X.X	2015	0.0969458	Abu Shoosha	ZZOther
47	2015-Abu Shootaf	Annelida	Annelida.X	Annelida.X.X	2015	0.13608	Abu Shootaf	ZZOther
48	2015-Al Fahal	Annelida	Annelida.X	Annelida.X.X	2015	0.0106729	Al Fahal	ZZOther
49	2015-Abu Madafi	Cnidaria	Hydrozoa	Anthoathecata	2015	0.551435	Abu Madafi	CnidAnthoathecata
50	2015-Abu Shoosha	Cnidaria	Hydrozoa	Anthoathecata	2015	0.632371	Abu Shoosha	CnidAnthoathecata
51	2015-Abu Shootaf	Cnidaria	Hydrozoa	Anthoathecata	2015	0.31752	Abu Shootaf	CnidAnthoathecata
52	2015-Al Fahal	Cnidaria	Hydrozoa	Anthoathecata	2015	0.384225	Al Fahal	CnidAnthoathecata
53	2015-Abu Madafi	Chordata	Ascidiacea	Aplousobranchia	2015	0.0524752	Abu Madafi	ZZOther
54	2015-Abu Shoosha	Chordata	Ascidiacea	Aplousobranchia	2015	0.00444705	Abu Shoosha	ZZOther
55	2015-Abu Shootaf	Chordata	Ascidiacea	Aplousobranchia	2015	0.00266823	Abu Shootaf	ZZOther
56	2015-Al Fahal	Chordata	Ascidiacea	Aplousobranchia	2015	0.0249035	Al Fahal	ZZOther
57	2015-Abu Madafi	Mollusca	Gastropoda	Aplysiida	2015	0.000889411	Abu Madafi	ZZOther
58	2015-Abu Shoosha	Mollusca	Gastropoda	Aplysiida	2015	0	Abu Shoosha	ZZOther
59	2015-Abu Shootaf	Mollusca	Gastropoda	Aplysiida	2015	0.00177882	Abu Shootaf	ZZOther
60	2015-Al Fahal	Mollusca	Gastropoda	Aplysiida	2015	0.00177882	Al Fahal	ZZOther
61	2015-Abu Madafi	Echinodermata	Holothuroidea	Apodida	2015	0	Abu Madafi	ZZOther
62	2015-Abu Shoosha	Echinodermata	Holothuroidea	Apodida	2015	0	Abu Shoosha	ZZOther
63	2015-Abu Shootaf	Echinodermata	Holothuroidea	Apodida	2015	0	Abu Shootaf	ZZOther
64	2015-Al Fahal	Echinodermata	Holothuroidea	Apodida	2015	0.00177882	Al Fahal	ZZOther
65	2015-Abu Madafi	Arthropoda	Arachnida	Araneae	2015	0	Abu Madafi	ZZOther
66	2015-Abu Shoosha	Arthropoda	Arachnida	Araneae	2015	0.00266823	Abu Shoosha	ZZOther
67	2015-Abu Shootaf	Arthropoda	Arachnida	Araneae	2015	0	Abu Shootaf	ZZOther
68	2015-Al Fahal	Arthropoda	Arachnida	Araneae	2015	0	Al Fahal	ZZOther
69	2015-Abu Madafi	Mollusca	Bivalvia	Arcida	2015	0	Abu Madafi	ZZOther
70	2015-Abu Shoosha	Mollusca	Bivalvia	Arcida	2015	0	Abu Shoosha	ZZOther
71	2015-Abu Shootaf	Mollusca	Bivalvia	Arcida	2015	0	Abu Shootaf	ZZOther
72	2015-Al Fahal	Mollusca	Bivalvia	Arcida	2015	0	Al Fahal	ZZOther
73	2015-Abu Madafi	Chordata	Mammalia	Artiodactyla	2015	0	Abu Madafi	ZZOther
74	2015-Abu Shoosha	Chordata	Mammalia	Artiodactyla	2015	0	Abu Shoosha	ZZOther
75	2015-Abu Shootaf	Chordata	Mammalia	Artiodactyla	2015	0	Abu Shootaf	ZZOther
76	2015-Al Fahal	Chordata	Mammalia	Artiodactyla	2015	0	Al Fahal	ZZOther
77	2015-Abu Madafi	Sipuncula	Phascolosomatidea	Aspidosiphonida	2015	0.000889411	Abu Madafi	ZZOther
78	2015-Abu Shoosha	Sipuncula	Phascolosomatidea	Aspidosiphonida	2015	0	Abu Shoosha	ZZOther
79	2015-Abu Shootaf	Sipuncula	Phascolosomatidea	Aspidosiphonida	2015	0.112066	Abu Shootaf	ZZOther
80	2015-Al Fahal	Sipuncula	Phascolosomatidea	Aspidosiphonida	2015	0	Al Fahal	ZZOther
81	2015-Abu Madafi	Porifera	Demospongiae	Astrophorida	2015	0.00177882	Abu Madafi	ZZOther
82	2015-Abu Shoosha	Porifera	Demospongiae	Astrophorida	2015	0	Abu Shoosha	ZZOther
83	2015-Abu Shootaf	Porifera	Demospongiae	Astrophorida	2015	0	Abu Shootaf	ZZOther
84	2015-Al Fahal	Porifera	Demospongiae	Astrophorida	2015	0	Al Fahal	ZZOther
85	2015-Abu Madafi	Chordata	Actinopterygii	Beloniformes	2015	0	Abu Madafi	ZZOther
86	2015-Abu Shoosha	Chordata	Actinopterygii	Beloniformes	2015	0	Abu Shoosha	ZZOther
87	2015-Abu Shootaf	Chordata	Actinopterygii	Beloniformes	2015	0	Abu Shootaf	ZZOther
88	2015-Al Fahal	Chordata	Actinopterygii	Beloniformes	2015	0	Al Fahal	ZZOther
89	2015-Abu Madafi	Chordata	Actinopterygii	Blenniiformes	2015	0.00711528	Abu Madafi	ZZOther
90	2015-Abu Shoosha	Chordata	Actinopterygii	Blenniiformes	2015	0	Abu Shoosha	ZZOther
91	2015-Abu Shootaf	Chordata	Actinopterygii	Blenniiformes	2015	0.0142306	Abu Shootaf	ZZOther
92	2015-Al Fahal	Chordata	Actinopterygii	Blenniiformes	2015	0.00622587	Al Fahal	ZZOther
93	2015-Abu Madafi	Rhodophyta	Florideophyceae	Bonnemaisoniales	2015	0.0168988	Abu Madafi	ZZOther
94	2015-Abu Shoosha	Rhodophyta	Florideophyceae	Bonnemaisoniales	2015	0.00266823	Abu Shoosha	ZZOther
95	2015-Abu Shootaf	Rhodophyta	Florideophyceae	Bonnemaisoniales	2015	0	Abu Shootaf	ZZOther
96	2015-Al Fahal	Rhodophyta	Florideophyceae	Bonnemaisoniales	2015	0.00177882	Al Fahal	ZZOther
97	2015-Abu Madafi	Arthropoda	Hexanauplia	Calanoida	2015	0.0168988	Abu Madafi	ZZOther
98	2015-Abu Shoosha	Arthropoda	Hexanauplia	Calanoida	2015	0.125407	Abu Shoosha	ZZOther
99	2015-Abu Shootaf	Arthropoda	Hexanauplia	Calanoida	2015	0.019567	Abu Shootaf	ZZOther
100	2015-Al Fahal	Arthropoda	Hexanauplia	Calanoida	2015	0.0311294	Al Fahal	ZZOther
101	2015-Abu Madafi	Echinodermata	Echinoidea	Camarodonta	2015	0	Abu Madafi	ZZOther
102	2015-Abu Shoosha	Echinodermata	Echinoidea	Camarodonta	2015	0	Abu Shoosha	ZZOther
103	2015-Abu Shootaf	Echinodermata	Echinoidea	Camarodonta	2015	0	Abu Shootaf	ZZOther
104	2015-Al Fahal	Echinodermata	Echinoidea	Camarodonta	2015	0	Al Fahal	ZZOther
105	2015-Abu Madafi	Arthropoda	Hexanauplia	Canuelloida	2015	0	Abu Madafi	ZZOther
106	2015-Abu Shoosha	Arthropoda	Hexanauplia	Canuelloida	2015	0	Abu Shoosha	ZZOther
107	2015-Abu Shootaf	Arthropoda	Hexanauplia	Canuelloida	2015	0	Abu Shootaf	ZZOther
108	2015-Al Fahal	Arthropoda	Hexanauplia	Canuelloida	2015	0	Al Fahal	ZZOther
109	2015-Abu Madafi	Chordata	Actinopterygii	Carangiformes	2015	0	Abu Madafi	ZZOther
110	2015-Abu Shoosha	Chordata	Actinopterygii	Carangiformes	2015	0	Abu Shoosha	ZZOther
111	2015-Abu Shootaf	Chordata	Actinopterygii	Carangiformes	2015	0	Abu Shootaf	ZZOther
112	2015-Al Fahal	Chordata	Actinopterygii	Carangiformes	2015	0	Al Fahal	ZZOther
113	2015-Abu Madafi	Mollusca	Bivalvia	Cardiida	2015	0	Abu Madafi	ZZOther
114	2015-Abu Shoosha	Mollusca	Bivalvia	Cardiida	2015	0	Abu Shoosha	ZZOther
115	2015-Abu Shootaf	Mollusca	Bivalvia	Cardiida	2015	0.00444705	Abu Shootaf	ZZOther
116	2015-Al Fahal	Mollusca	Bivalvia	Cardiida	2015	0.0907199	Al Fahal	ZZOther
117	2015-Abu Madafi	Mollusca	Gastropoda	Cephalaspidea	2015	0.0080047	Abu Madafi	ZZOther
118	2015-Abu Shoosha	Mollusca	Gastropoda	Cephalaspidea	2015	0.00711528	Abu Shoosha	ZZOther
119	2015-Abu Shootaf	Mollusca	Gastropoda	Cephalaspidea	2015	0.0168988	Abu Shootaf	ZZOther
120	2015-Al Fahal	Mollusca	Gastropoda	Cephalaspidea	2015	0.111176	Al Fahal	ZZOther
121	2015-Abu Madafi	Rhodophyta	Florideophyceae	Ceramiales	2015	1.33589	Abu Madafi	RhodCeramiales
122	2015-Abu Shoosha	Rhodophyta	Florideophyceae	Ceramiales	2015	0.506964	Abu Shoosha	RhodCeramiales
123	2015-Abu Shootaf	Rhodophyta	Florideophyceae	Ceramiales	2015	1.20515	Abu Shootaf	RhodCeramiales
124	2015-Al Fahal	Rhodophyta	Florideophyceae	Ceramiales	2015	0.566555	Al Fahal	RhodCeramiales
125	2015-Abu Madafi	Bryozoa	Gymnolaemata	Cheilostomatida	2015	0.974794	Abu Madafi	ZZOther
126	2015-Abu Shoosha	Bryozoa	Gymnolaemata	Cheilostomatida	2015	1.09042	Abu Shoosha	ZZOther
127	2015-Abu Shootaf	Bryozoa	Gymnolaemata	Cheilostomatida	2015	0.125407	Abu Shootaf	ZZOther
128	2015-Al Fahal	Bryozoa	Gymnolaemata	Cheilostomatida	2015	0.831599	Al Fahal	ZZOther
129	2015-Abu Madafi	Mollusca	Polyplacophora	Chitonida	2015	0.00444705	Abu Madafi	ZZOther
130	2015-Abu Shoosha	Mollusca	Polyplacophora	Chitonida	2015	0	Abu Shoosha	ZZOther
131	2015-Abu Shootaf	Mollusca	Polyplacophora	Chitonida	2015	0	Abu Shootaf	ZZOther
132	2015-Al Fahal	Mollusca	Polyplacophora	Chitonida	2015	0	Al Fahal	ZZOther
133	2015-Abu Madafi	Chlorophyta	Chlorophyta.X	Chlorophyta.X.X	2015	0.0818258	Abu Madafi	ZZOther
134	2015-Abu Shoosha	Chlorophyta	Chlorophyta.X	Chlorophyta.X.X	2015	0.00889411	Abu Shoosha	ZZOther
135	2015-Abu Shootaf	Chlorophyta	Chlorophyta.X	Chlorophyta.X.X	2015	0.01512	Abu Shootaf	ZZOther
136	2015-Al Fahal	Chlorophyta	Chlorophyta.X	Chlorophyta.X.X	2015	0.0186776	Al Fahal	ZZOther
137	2015-Abu Madafi	Porifera	Demospongiae	Chondrosida	2015	0	Abu Madafi	ZZOther
138	2015-Abu Shoosha	Porifera	Demospongiae	Chondrosida	2015	0	Abu Shoosha	ZZOther
139	2015-Abu Shootaf	Porifera	Demospongiae	Chondrosida	2015	0	Abu Shootaf	ZZOther
140	2015-Al Fahal	Porifera	Demospongiae	Chondrosida	2015	0	Al Fahal	ZZOther
141	2015-Abu Madafi	Nematoda	Chromadorea	Chromadorida	2015	0.252593	Abu Madafi	ZZOther
142	2015-Abu Shoosha	Nematoda	Chromadorea	Chromadorida	2015	0.10584	Abu Shoosha	ZZOther
143	2015-Abu Shootaf	Nematoda	Chromadorea	Chromadorida	2015	0.10495	Abu Shootaf	ZZOther
144	2015-Al Fahal	Nematoda	Chromadorea	Chromadorida	2015	0.24192	Al Fahal	ZZOther
145	2015-Abu Madafi	Porifera	Calcarea	Clathrinida	2015	0.0471388	Abu Madafi	ZZOther
146	2015-Abu Shoosha	Porifera	Calcarea	Clathrinida	2015	0.0293506	Abu Shoosha	ZZOther
147	2015-Abu Shootaf	Porifera	Calcarea	Clathrinida	2015	0.000889411	Abu Shootaf	ZZOther
148	2015-Al Fahal	Porifera	Calcarea	Clathrinida	2015	0.00711528	Al Fahal	ZZOther
149	2015-Abu Madafi	Chordata	Actinopterygii	Clupeiformes	2015	0	Abu Madafi	ZZOther
150	2015-Abu Shoosha	Chordata	Actinopterygii	Clupeiformes	2015	0	Abu Shoosha	ZZOther
151	2015-Abu Shootaf	Chordata	Actinopterygii	Clupeiformes	2015	0	Abu Shootaf	ZZOther
152	2015-Al Fahal	Chordata	Actinopterygii	Clupeiformes	2015	0	Al Fahal	ZZOther
153	2015-Abu Madafi	Echinodermata	Echinoidea	Clypeasteroida	2015	0	Abu Madafi	ZZOther
154	2015-Abu Shoosha	Echinodermata	Echinoidea	Clypeasteroida	2015	0	Abu Shoosha	ZZOther
155	2015-Abu Shootaf	Echinodermata	Echinoidea	Clypeasteroida	2015	0	Abu Shootaf	ZZOther
156	2015-Al Fahal	Echinodermata	Echinoidea	Clypeasteroida	2015	0	Al Fahal	ZZOther
157	2015-Abu Madafi	Rhodophyta	Florideophyceae	Colaconematales	2015	0	Abu Madafi	ZZOther
158	2015-Abu Shoosha	Rhodophyta	Florideophyceae	Colaconematales	2015	0	Abu Shoosha	ZZOther
159	2015-Abu Shootaf	Rhodophyta	Florideophyceae	Colaconematales	2015	0	Abu Shootaf	ZZOther
160	2015-Al Fahal	Rhodophyta	Florideophyceae	Colaconematales	2015	0	Al Fahal	ZZOther
161	2015-Abu Madafi	Arthropoda	Insecta	Coleoptera	2015	0.0444705	Abu Madafi	ZZOther
162	2015-Abu Shoosha	Arthropoda	Insecta	Coleoptera	2015	0.0373552	Abu Shoosha	ZZOther
163	2015-Abu Shootaf	Arthropoda	Insecta	Coleoptera	2015	0.0329082	Abu Shootaf	ZZOther
164	2015-Al Fahal	Arthropoda	Insecta	Coleoptera	2015	0.000889411	Al Fahal	ZZOther
165	2015-Abu Madafi	Echinodermata	Crinoidea	Comatulida	2015	0	Abu Madafi	ZZOther
166	2015-Abu Shoosha	Echinodermata	Crinoidea	Comatulida	2015	0.0275717	Abu Shoosha	ZZOther
167	2015-Abu Shootaf	Echinodermata	Crinoidea	Comatulida	2015	0	Abu Shootaf	ZZOther
168	2015-Al Fahal	Echinodermata	Crinoidea	Comatulida	2015	0	Al Fahal	ZZOther
169	2015-Abu Madafi	Cnidaria	Anthozoa	Corallimorpharia	2015	0.129854	Abu Madafi	ZZOther
170	2015-Abu Shoosha	Cnidaria	Anthozoa	Corallimorpharia	2015	0.0373552	Abu Shoosha	ZZOther
171	2015-Abu Shootaf	Cnidaria	Anthozoa	Corallimorpharia	2015	0.0978352	Abu Shootaf	ZZOther
172	2015-Al Fahal	Cnidaria	Anthozoa	Corallimorpharia	2015	0.0480282	Al Fahal	ZZOther
173	2015-Abu Madafi	Rhodophyta	Florideophyceae	Corallinales	2015	0.28639	Abu Madafi	ZZOther
174	2015-Abu Shoosha	Rhodophyta	Florideophyceae	Corallinales	2015	0.16543	Abu Shoosha	ZZOther
175	2015-Abu Shootaf	Rhodophyta	Florideophyceae	Corallinales	2015	0.0773787	Abu Shootaf	ZZOther
176	2015-Al Fahal	Rhodophyta	Florideophyceae	Corallinales	2015	0.0444705	Al Fahal	ZZOther
177	2015-Abu Madafi	Arthropoda	Branchiopoda	Ctenopoda	2015	0	Abu Madafi	ZZOther
178	2015-Abu Shoosha	Arthropoda	Branchiopoda	Ctenopoda	2015	0	Abu Shoosha	ZZOther
179	2015-Abu Shootaf	Arthropoda	Branchiopoda	Ctenopoda	2015	0	Abu Shootaf	ZZOther
180	2015-Al Fahal	Arthropoda	Branchiopoda	Ctenopoda	2015	0	Al Fahal	ZZOther
181	2015-Abu Madafi	Bryozoa	Gymnolaemata	Ctenostomata	2015	0	Abu Madafi	ZZOther
182	2015-Abu Shoosha	Bryozoa	Gymnolaemata	Ctenostomata	2015	0.00889411	Abu Shoosha	ZZOther
183	2015-Abu Shootaf	Bryozoa	Gymnolaemata	Ctenostomata	2015	0	Abu Shootaf	ZZOther
184	2015-Al Fahal	Bryozoa	Gymnolaemata	Ctenostomata	2015	0	Al Fahal	ZZOther
185	2015-Abu Madafi	Mollusca	Gastropoda	Cycloneritida	2015	0	Abu Madafi	ZZOther
186	2015-Abu Shoosha	Mollusca	Gastropoda	Cycloneritida	2015	0	Abu Shoosha	ZZOther
187	2015-Abu Shootaf	Mollusca	Gastropoda	Cycloneritida	2015	0	Abu Shootaf	ZZOther
188	2015-Al Fahal	Mollusca	Gastropoda	Cycloneritida	2015	0	Al Fahal	ZZOther
189	2015-Abu Madafi	Arthropoda	Hexanauplia	Cyclopoida	2015	0.137859	Abu Madafi	ZZOther
190	2015-Abu Shoosha	Arthropoda	Hexanauplia	Cyclopoida	2015	0.0080047	Abu Shoosha	ZZOther
191	2015-Abu Shootaf	Arthropoda	Hexanauplia	Cyclopoida	2015	0.019567	Abu Shootaf	ZZOther
192	2015-Al Fahal	Arthropoda	Hexanauplia	Cyclopoida	2015	0.18055	Al Fahal	ZZOther
193	2015-Abu Madafi	Arthropoda	Malacostraca	Decapoda	2015	2.74828	Abu Madafi	ArthDecapoda
194	2015-Abu Shoosha	Arthropoda	Malacostraca	Decapoda	2015	4.20691	Abu Shoosha	ArthDecapoda
195	2015-Abu Shootaf	Arthropoda	Malacostraca	Decapoda	2015	3.20721	Abu Shootaf	ArthDecapoda
196	2015-Al Fahal	Arthropoda	Malacostraca	Decapoda	2015	3.67682	Al Fahal	ArthDecapoda
197	2015-Abu Madafi	Porifera	Demospongiae	Demospongiae.X	2015	0	Abu Madafi	ZZOther
198	2015-Abu Shoosha	Porifera	Demospongiae	Demospongiae.X	2015	0	Abu Shoosha	ZZOther
199	2015-Abu Shootaf	Porifera	Demospongiae	Demospongiae.X	2015	0	Abu Shootaf	ZZOther
200	2015-Al Fahal	Porifera	Demospongiae	Demospongiae.X	2015	0.00266823	Al Fahal	ZZOther
201	2015-Abu Madafi	Porifera	Demospongiae	Dendroceratida	2015	0.0284611	Abu Madafi	ZZOther
202	2015-Abu Shoosha	Porifera	Demospongiae	Dendroceratida	2015	0.0213459	Abu Shoosha	ZZOther
203	2015-Abu Shootaf	Porifera	Demospongiae	Dendroceratida	2015	0.0524752	Abu Shootaf	ZZOther
204	2015-Al Fahal	Porifera	Demospongiae	Dendroceratida	2015	0.0453599	Al Fahal	ZZOther
205	2015-Abu Madafi	Echinodermata	Holothuroidea	Dendrochirotida	2015	0	Abu Madafi	ZZOther
206	2015-Abu Shoosha	Echinodermata	Holothuroidea	Dendrochirotida	2015	0	Abu Shoosha	ZZOther
207	2015-Abu Shootaf	Echinodermata	Holothuroidea	Dendrochirotida	2015	0	Abu Shootaf	ZZOther
208	2015-Al Fahal	Echinodermata	Holothuroidea	Dendrochirotida	2015	0	Al Fahal	ZZOther
209	2015-Abu Madafi	Nematoda	Chromadorea	Desmodorida	2015	0	Abu Madafi	ZZOther
210	2015-Abu Shoosha	Nematoda	Chromadorea	Desmodorida	2015	0.00177882	Abu Shoosha	ZZOther
211	2015-Abu Shootaf	Nematoda	Chromadorea	Desmodorida	2015	0	Abu Shootaf	ZZOther
212	2015-Al Fahal	Nematoda	Chromadorea	Desmodorida	2015	0	Al Fahal	ZZOther
213	2015-Abu Madafi	Arthropoda	Insecta	Diptera	2015	0.000889411	Abu Madafi	ZZOther
214	2015-Abu Shoosha	Arthropoda	Insecta	Diptera	2015	0.00533646	Abu Shoosha	ZZOther
215	2015-Abu Shootaf	Arthropoda	Insecta	Diptera	2015	0	Abu Shootaf	ZZOther
216	2015-Al Fahal	Arthropoda	Insecta	Diptera	2015	0	Al Fahal	ZZOther
217	2015-Abu Madafi	Annelida	Polychaeta	Echiuroidea	2015	0.00177882	Abu Madafi	ZZOther
218	2015-Abu Shoosha	Annelida	Polychaeta	Echiuroidea	2015	0	Abu Shoosha	ZZOther
219	2015-Abu Shootaf	Annelida	Polychaeta	Echiuroidea	2015	0	Abu Shootaf	ZZOther
220	2015-Al Fahal	Annelida	Polychaeta	Echiuroidea	2015	0	Al Fahal	ZZOther
221	2015-Abu Madafi	Nematoda	Enoplea	Enoplida	2015	0	Abu Madafi	ZZOther
222	2015-Abu Shoosha	Nematoda	Enoplea	Enoplida	2015	0	Abu Shoosha	ZZOther
223	2015-Abu Shootaf	Nematoda	Enoplea	Enoplida	2015	0	Abu Shootaf	ZZOther
224	2015-Al Fahal	Nematoda	Enoplea	Enoplida	2015	0.00177882	Al Fahal	ZZOther
225	2015-Abu Madafi	Chordata	Ascidiacea	Enterogona	2015	0	Abu Madafi	ZZOther
226	2015-Abu Shoosha	Chordata	Ascidiacea	Enterogona	2015	0.0622587	Abu Shoosha	ZZOther
227	2015-Abu Shootaf	Chordata	Ascidiacea	Enterogona	2015	0	Abu Shootaf	ZZOther
228	2015-Al Fahal	Chordata	Ascidiacea	Enterogona	2015	0	Al Fahal	ZZOther
229	2015-Abu Madafi	Hemichordata	Enteropneusta	Enteropneusta_order_incertae_sedis	2015	0.00177882	Abu Madafi	ZZOther
230	2015-Abu Shoosha	Hemichordata	Enteropneusta	Enteropneusta_order_incertae_sedis	2015	0	Abu Shoosha	ZZOther
231	2015-Abu Shootaf	Hemichordata	Enteropneusta	Enteropneusta_order_incertae_sedis	2015	0	Abu Shootaf	ZZOther
232	2015-Al Fahal	Hemichordata	Enteropneusta	Enteropneusta_order_incertae_sedis	2015	0.0240141	Al Fahal	ZZOther
233	2015-Abu Madafi	Arthropoda	Collembola	Entomobryomorpha	2015	0	Abu Madafi	ZZOther
234	2015-Abu Shoosha	Arthropoda	Collembola	Entomobryomorpha	2015	0	Abu Shoosha	ZZOther
235	2015-Abu Shootaf	Arthropoda	Collembola	Entomobryomorpha	2015	0.00355764	Abu Shootaf	ZZOther
236	2015-Al Fahal	Arthropoda	Collembola	Entomobryomorpha	2015	0	Al Fahal	ZZOther
237	2015-Abu Madafi	Rhodophyta	Compsopogonophyceae	Erythropeltidales	2015	0.00444705	Abu Madafi	ZZOther
238	2015-Abu Shoosha	Rhodophyta	Compsopogonophyceae	Erythropeltidales	2015	0.000889411	Abu Shoosha	ZZOther
239	2015-Abu Shootaf	Rhodophyta	Compsopogonophyceae	Erythropeltidales	2015	0	Abu Shootaf	ZZOther
240	2015-Al Fahal	Rhodophyta	Compsopogonophyceae	Erythropeltidales	2015	0.00444705	Al Fahal	ZZOther
241	2015-Abu Madafi	Annelida	Polychaeta	Eunicida	2015	0.497181	Abu Madafi	AnneEunicida
242	2015-Abu Shoosha	Annelida	Polychaeta	Eunicida	2015	2.09901	Abu Shoosha	AnneEunicida
243	2015-Abu Shootaf	Annelida	Polychaeta	Eunicida	2015	5.38716	Abu Shootaf	AnneEunicida
244	2015-Al Fahal	Annelida	Polychaeta	Eunicida	2015	3.73908	Al Fahal	AnneEunicida
245	2015-Abu Madafi	Arthropoda	Malacostraca	Euphausiacea	2015	0	Abu Madafi	ZZOther
246	2015-Abu Shoosha	Arthropoda	Malacostraca	Euphausiacea	2015	0	Abu Shoosha	ZZOther
247	2015-Abu Shootaf	Arthropoda	Malacostraca	Euphausiacea	2015	0	Abu Shootaf	ZZOther
248	2015-Al Fahal	Arthropoda	Malacostraca	Euphausiacea	2015	0	Al Fahal	ZZOther
249	2015-Abu Madafi	Ascomycota	Eurotiomycetes	Eurotiales	2015	0	Abu Madafi	ZZOther
250	2015-Abu Shoosha	Ascomycota	Eurotiomycetes	Eurotiales	2015	0	Abu Shoosha	ZZOther
251	2015-Abu Shootaf	Ascomycota	Eurotiomycetes	Eurotiales	2015	0.00711528	Abu Shootaf	ZZOther
252	2015-Al Fahal	Ascomycota	Eurotiomycetes	Eurotiales	2015	0	Al Fahal	ZZOther
253	2015-Abu Madafi	Echinodermata	Asteroidea	Forcipulatida	2015	0	Abu Madafi	ZZOther
254	2015-Abu Shoosha	Echinodermata	Asteroidea	Forcipulatida	2015	0	Abu Shoosha	ZZOther
255	2015-Abu Shootaf	Echinodermata	Asteroidea	Forcipulatida	2015	0	Abu Shootaf	ZZOther
256	2015-Al Fahal	Echinodermata	Asteroidea	Forcipulatida	2015	0	Al Fahal	ZZOther
257	2015-Abu Madafi	Mollusca	Bivalvia	Galeommatida	2015	0.0186776	Abu Madafi	ZZOther
258	2015-Abu Shoosha	Mollusca	Bivalvia	Galeommatida	2015	0.00889411	Abu Shoosha	ZZOther
259	2015-Abu Shootaf	Mollusca	Bivalvia	Galeommatida	2015	0	Abu Shootaf	ZZOther
260	2015-Al Fahal	Mollusca	Bivalvia	Galeommatida	2015	0.00266823	Al Fahal	ZZOther
261	2015-Abu Madafi	Mollusca	Gastropoda	Gastropoda_order_incertae_sedis	2015	0	Abu Madafi	ZZOther
262	2015-Abu Shoosha	Mollusca	Gastropoda	Gastropoda_order_incertae_sedis	2015	0	Abu Shoosha	ZZOther
263	2015-Abu Shootaf	Mollusca	Gastropoda	Gastropoda_order_incertae_sedis	2015	0	Abu Shootaf	ZZOther
264	2015-Al Fahal	Mollusca	Gastropoda	Gastropoda_order_incertae_sedis	2015	0	Al Fahal	ZZOther
265	2015-Abu Madafi	Mollusca	Gastropoda	Gastropoda.X	2015	0.835157	Abu Madafi	MollGastropoda.X
266	2015-Abu Shoosha	Mollusca	Gastropoda	Gastropoda.X	2015	0.285501	Abu Shoosha	MollGastropoda.X
267	2015-Abu Shootaf	Mollusca	Gastropoda	Gastropoda.X	2015	0.353096	Abu Shootaf	MollGastropoda.X
268	2015-Al Fahal	Mollusca	Gastropoda	Gastropoda.X	2015	0.439369	Al Fahal	MollGastropoda.X
269	2015-Abu Madafi	Rhodophyta	Florideophyceae	Gelidiales	2015	0	Abu Madafi	ZZOther
270	2015-Abu Shoosha	Rhodophyta	Florideophyceae	Gelidiales	2015	0	Abu Shoosha	ZZOther
271	2015-Abu Shootaf	Rhodophyta	Florideophyceae	Gelidiales	2015	0	Abu Shootaf	ZZOther
272	2015-Al Fahal	Rhodophyta	Florideophyceae	Gelidiales	2015	0	Al Fahal	ZZOther
273	2015-Abu Madafi	Rhodophyta	Florideophyceae	Gigartinales	2015	0.327303	Abu Madafi	ZZOther
274	2015-Abu Shoosha	Rhodophyta	Florideophyceae	Gigartinales	2015	0.174324	Abu Shoosha	ZZOther
275	2015-Abu Shootaf	Rhodophyta	Florideophyceae	Gigartinales	2015	0.0426917	Abu Shootaf	ZZOther
276	2015-Al Fahal	Rhodophyta	Florideophyceae	Gigartinales	2015	0.110287	Al Fahal	ZZOther
277	2015-Abu Madafi	Chordata	Actinopterygii	Gobiiformes	2015	0.334418	Abu Madafi	ChorGobiiformes
278	2015-Abu Shoosha	Chordata	Actinopterygii	Gobiiformes	2015	0.636818	Abu Shoosha	ChorGobiiformes
279	2015-Abu Shootaf	Chordata	Actinopterygii	Gobiiformes	2015	0.484729	Abu Shootaf	ChorGobiiformes
280	2015-Al Fahal	Chordata	Actinopterygii	Gobiiformes	2015	0.104061	Al Fahal	ChorGobiiformes
281	2015-Abu Madafi	Sipuncula	Sipunculidea	Golfingiida	2015	0	Abu Madafi	ZZOther
282	2015-Abu Shoosha	Sipuncula	Sipunculidea	Golfingiida	2015	0.00177882	Abu Shoosha	ZZOther
283	2015-Abu Shootaf	Sipuncula	Sipunculidea	Golfingiida	2015	0	Abu Shootaf	ZZOther
284	2015-Al Fahal	Sipuncula	Sipunculidea	Golfingiida	2015	0	Al Fahal	ZZOther
285	2015-Abu Madafi	Chordata	Actinopterygii	Gonorynchiformes	2015	0	Abu Madafi	ZZOther
286	2015-Abu Shoosha	Chordata	Actinopterygii	Gonorynchiformes	2015	0	Abu Shoosha	ZZOther
287	2015-Abu Shootaf	Chordata	Actinopterygii	Gonorynchiformes	2015	0	Abu Shootaf	ZZOther
288	2015-Al Fahal	Chordata	Actinopterygii	Gonorynchiformes	2015	0	Al Fahal	ZZOther
289	2015-Abu Madafi	Porifera	Demospongiae	Hadromerida	2015	0.19656	Abu Madafi	ZZOther
290	2015-Abu Shoosha	Porifera	Demospongiae	Hadromerida	2015	0.19567	Abu Shoosha	ZZOther
291	2015-Abu Shootaf	Porifera	Demospongiae	Hadromerida	2015	0.373552	Abu Shootaf	ZZOther
292	2015-Al Fahal	Porifera	Demospongiae	Hadromerida	2015	0.104061	Al Fahal	ZZOther
293	2015-Abu Madafi	Porifera	Demospongiae	Halichondrida	2015	0.179661	Abu Madafi	ZZOther
294	2015-Abu Shoosha	Porifera	Demospongiae	Halichondrida	2015	0.614583	Abu Shoosha	ZZOther
295	2015-Abu Shootaf	Porifera	Demospongiae	Halichondrida	2015	0.234804	Abu Shootaf	ZZOther
296	2015-Al Fahal	Porifera	Demospongiae	Halichondrida	2015	0.0791575	Al Fahal	ZZOther
297	2015-Abu Madafi	Porifera	Demospongiae	Halisarcida	2015	0.0115623	Abu Madafi	ZZOther
298	2015-Abu Shoosha	Porifera	Demospongiae	Halisarcida	2015	0.112955	Abu Shoosha	ZZOther
299	2015-Abu Shootaf	Porifera	Demospongiae	Halisarcida	2015	0.501628	Abu Shootaf	ZZOther
300	2015-Al Fahal	Porifera	Demospongiae	Halisarcida	2015	0.0355764	Al Fahal	ZZOther
301	2015-Abu Madafi	Arthropoda	Ostracoda	Halocyprida	2015	0	Abu Madafi	ZZOther
302	2015-Abu Shoosha	Arthropoda	Ostracoda	Halocyprida	2015	0	Abu Shoosha	ZZOther
303	2015-Abu Shootaf	Arthropoda	Ostracoda	Halocyprida	2015	0	Abu Shootaf	ZZOther
304	2015-Al Fahal	Arthropoda	Ostracoda	Halocyprida	2015	0	Al Fahal	ZZOther
305	2015-Abu Madafi	Rhodophyta	Florideophyceae	Hapalidiales	2015	0.00177882	Abu Madafi	ZZOther
306	2015-Abu Shoosha	Rhodophyta	Florideophyceae	Hapalidiales	2015	0	Abu Shoosha	ZZOther
307	2015-Abu Shootaf	Rhodophyta	Florideophyceae	Hapalidiales	2015	0	Abu Shootaf	ZZOther
308	2015-Al Fahal	Rhodophyta	Florideophyceae	Hapalidiales	2015	0	Al Fahal	ZZOther
309	2015-Abu Madafi	Porifera	Demospongiae	Haplosclerida	2015	0.544319	Abu Madafi	PoriHaplosclerida
310	2015-Abu Shoosha	Porifera	Demospongiae	Haplosclerida	2015	1.41061	Abu Shoosha	PoriHaplosclerida
311	2015-Abu Shootaf	Porifera	Demospongiae	Haplosclerida	2015	0.806695	Abu Shootaf	PoriHaplosclerida
312	2015-Al Fahal	Porifera	Demospongiae	Haplosclerida	2015	1.16958	Al Fahal	PoriHaplosclerida
313	2015-Abu Madafi	Annelida	Clitellata	Haplotaxida	2015	0.0533646	Abu Madafi	AnneHaplotaxida
314	2015-Abu Shoosha	Annelida	Clitellata	Haplotaxida	2015	1.09486	Abu Shoosha	AnneHaplotaxida
315	2015-Abu Shootaf	Annelida	Clitellata	Haplotaxida	2015	0.338865	Abu Shootaf	AnneHaplotaxida
316	2015-Al Fahal	Annelida	Clitellata	Haplotaxida	2015	0.384225	Al Fahal	AnneHaplotaxida
317	2015-Abu Madafi	Arthropoda	Hexanauplia	Harpacticoida	2015	0.0933881	Abu Madafi	ZZOther
318	2015-Abu Shoosha	Arthropoda	Hexanauplia	Harpacticoida	2015	0.0987246	Abu Shoosha	ZZOther
319	2015-Abu Shootaf	Arthropoda	Hexanauplia	Harpacticoida	2015	0.0329082	Abu Shootaf	ZZOther
320	2015-Al Fahal	Arthropoda	Hexanauplia	Harpacticoida	2015	0.260597	Al Fahal	ZZOther
321	2015-Abu Madafi	Arthropoda	Insecta	Hemiptera	2015	0.00889411	Abu Madafi	ZZOther
322	2015-Abu Shoosha	Arthropoda	Insecta	Hemiptera	2015	0	Abu Shoosha	ZZOther
323	2015-Abu Shootaf	Arthropoda	Insecta	Hemiptera	2015	0	Abu Shootaf	ZZOther
324	2015-Al Fahal	Arthropoda	Insecta	Hemiptera	2015	0.00355764	Al Fahal	ZZOther
325	2015-Abu Madafi	Nemertea	Pilidiophora	Heteronemertea	2015	0.0115623	Abu Madafi	ZZOther
326	2015-Abu Shoosha	Nemertea	Pilidiophora	Heteronemertea	2015	0.000889411	Abu Shoosha	ZZOther
327	2015-Abu Shootaf	Nemertea	Pilidiophora	Heteronemertea	2015	0.0222353	Abu Shootaf	ZZOther
328	2015-Al Fahal	Nemertea	Pilidiophora	Heteronemertea	2015	0.00266823	Al Fahal	ZZOther
329	2015-Abu Madafi	Rhodophyta	Florideophyceae	Hildenbrandiales	2015	0	Abu Madafi	ZZOther
330	2015-Abu Shoosha	Rhodophyta	Florideophyceae	Hildenbrandiales	2015	0	Abu Shoosha	ZZOther
331	2015-Abu Shootaf	Rhodophyta	Florideophyceae	Hildenbrandiales	2015	0	Abu Shootaf	ZZOther
332	2015-Al Fahal	Rhodophyta	Florideophyceae	Hildenbrandiales	2015	0	Al Fahal	ZZOther
333	2015-Abu Madafi	Chordata	Actinopterygii	Holocentriformes	2015	0	Abu Madafi	ZZOther
334	2015-Abu Shoosha	Chordata	Actinopterygii	Holocentriformes	2015	0	Abu Shoosha	ZZOther
335	2015-Abu Shootaf	Chordata	Actinopterygii	Holocentriformes	2015	0	Abu Shootaf	ZZOther
336	2015-Al Fahal	Chordata	Actinopterygii	Holocentriformes	2015	0	Al Fahal	ZZOther
337	2015-Abu Madafi	Echinodermata	Holothuroidea	Holothuriida	2015	0.000889411	Abu Madafi	ZZOther
338	2015-Abu Shoosha	Echinodermata	Holothuroidea	Holothuriida	2015	0	Abu Shoosha	ZZOther
339	2015-Abu Shootaf	Echinodermata	Holothuroidea	Holothuriida	2015	0	Abu Shootaf	ZZOther
340	2015-Al Fahal	Echinodermata	Holothuroidea	Holothuriida	2015	0	Al Fahal	ZZOther
341	2015-Abu Madafi	Porifera	Demospongiae	Homosclerophorida	2015	0.159205	Abu Madafi	ZZOther
342	2015-Abu Shoosha	Porifera	Demospongiae	Homosclerophorida	2015	0.496291	Abu Shoosha	ZZOther
343	2015-Abu Shootaf	Porifera	Demospongiae	Homosclerophorida	2015	0.116513	Abu Shootaf	ZZOther
344	2015-Al Fahal	Porifera	Demospongiae	Homosclerophorida	2015	0.771119	Al Fahal	ZZOther
345	2015-Abu Madafi	Arthropoda	Insecta	Hymenoptera	2015	0.156536	Abu Madafi	ZZOther
346	2015-Abu Shoosha	Arthropoda	Insecta	Hymenoptera	2015	0.129854	Abu Shoosha	ZZOther
347	2015-Abu Shootaf	Arthropoda	Insecta	Hymenoptera	2015	0.136969	Abu Shootaf	ZZOther
348	2015-Al Fahal	Arthropoda	Insecta	Hymenoptera	2015	0.0862728	Al Fahal	ZZOther
349	2015-Abu Madafi	Ascomycota	Sordariomycetes	Hypocreales	2015	0	Abu Madafi	ZZOther
350	2015-Abu Shoosha	Ascomycota	Sordariomycetes	Hypocreales	2015	0	Abu Shoosha	ZZOther
351	2015-Abu Shootaf	Ascomycota	Sordariomycetes	Hypocreales	2015	0	Abu Shootaf	ZZOther
352	2015-Al Fahal	Ascomycota	Sordariomycetes	Hypocreales	2015	0.00177882	Al Fahal	ZZOther
353	2015-Abu Madafi	Arthropoda	Malacostraca	Isopoda	2015	0	Abu Madafi	ZZOther
354	2015-Abu Shoosha	Arthropoda	Malacostraca	Isopoda	2015	0.177882	Abu Shoosha	ZZOther
355	2015-Abu Shootaf	Arthropoda	Malacostraca	Isopoda	2015	0.0266823	Abu Shootaf	ZZOther
356	2015-Al Fahal	Arthropoda	Malacostraca	Isopoda	2015	0.667947	Al Fahal	ZZOther
357	2015-Abu Madafi	Chordata	Actinopterygii	Kurtiformes	2015	0	Abu Madafi	ZZOther
358	2015-Abu Shoosha	Chordata	Actinopterygii	Kurtiformes	2015	0	Abu Shoosha	ZZOther
359	2015-Abu Shootaf	Chordata	Actinopterygii	Kurtiformes	2015	0	Abu Shootaf	ZZOther
360	2015-Al Fahal	Chordata	Actinopterygii	Kurtiformes	2015	0	Al Fahal	ZZOther
361	2015-Abu Madafi	Chordata	Actinopterygii	Labriformes	2015	0.00177882	Abu Madafi	ZZOther
362	2015-Abu Shoosha	Chordata	Actinopterygii	Labriformes	2015	0.00444705	Abu Shoosha	ZZOther
363	2015-Abu Shootaf	Chordata	Actinopterygii	Labriformes	2015	0.00711528	Abu Shootaf	ZZOther
364	2015-Al Fahal	Chordata	Actinopterygii	Labriformes	2015	0	Al Fahal	ZZOther
365	2015-Abu Madafi	Arthropoda	Hexanauplia	Lepadiformes	2015	0	Abu Madafi	ZZOther
366	2015-Abu Shoosha	Arthropoda	Hexanauplia	Lepadiformes	2015	0	Abu Shoosha	ZZOther
367	2015-Abu Shootaf	Arthropoda	Hexanauplia	Lepadiformes	2015	0	Abu Shootaf	ZZOther
368	2015-Al Fahal	Arthropoda	Hexanauplia	Lepadiformes	2015	0	Al Fahal	ZZOther
369	2015-Abu Madafi	Mollusca	Gastropoda	Lepetellida	2015	0	Abu Madafi	ZZOther
370	2015-Abu Shoosha	Mollusca	Gastropoda	Lepetellida	2015	0.0355764	Abu Shoosha	ZZOther
371	2015-Abu Shootaf	Mollusca	Gastropoda	Lepetellida	2015	0.00177882	Abu Shootaf	ZZOther
372	2015-Al Fahal	Mollusca	Gastropoda	Lepetellida	2015	0.000889411	Al Fahal	ZZOther
373	2015-Abu Madafi	Arthropoda	Insecta	Lepidoptera	2015	0	Abu Madafi	ZZOther
374	2015-Abu Shoosha	Arthropoda	Insecta	Lepidoptera	2015	0.00622587	Abu Shoosha	ZZOther
375	2015-Abu Shootaf	Arthropoda	Insecta	Lepidoptera	2015	0	Abu Shootaf	ZZOther
376	2015-Al Fahal	Arthropoda	Insecta	Lepidoptera	2015	0	Al Fahal	ZZOther
377	2015-Abu Madafi	Cnidaria	Hydrozoa	Leptothecata	2015	1.00592	Abu Madafi	CnidLeptothecata
378	2015-Abu Shoosha	Cnidaria	Hydrozoa	Leptothecata	2015	2.13725	Abu Shoosha	CnidLeptothecata
379	2015-Abu Shootaf	Cnidaria	Hydrozoa	Leptothecata	2015	0.37711	Abu Shootaf	CnidLeptothecata
380	2015-Al Fahal	Cnidaria	Hydrozoa	Leptothecata	2015	1.29676	Al Fahal	CnidLeptothecata
381	2015-Abu Madafi	Mollusca	Bivalvia	Limida	2015	0	Abu Madafi	ZZOther
382	2015-Abu Shoosha	Mollusca	Bivalvia	Limida	2015	0	Abu Shoosha	ZZOther
383	2015-Abu Shootaf	Mollusca	Bivalvia	Limida	2015	0	Abu Shootaf	ZZOther
384	2015-Al Fahal	Mollusca	Bivalvia	Limida	2015	0	Al Fahal	ZZOther
385	2015-Abu Madafi	Porifera	Demospongiae	Lithistida	2015	0	Abu Madafi	ZZOther
386	2015-Abu Shoosha	Porifera	Demospongiae	Lithistida	2015	0	Abu Shoosha	ZZOther
387	2015-Abu Shootaf	Porifera	Demospongiae	Lithistida	2015	0	Abu Shootaf	ZZOther
388	2015-Al Fahal	Porifera	Demospongiae	Lithistida	2015	0	Al Fahal	ZZOther
389	2015-Abu Madafi	Mollusca	Gastropoda	Littorinimorpha	2015	0.00444705	Abu Madafi	ZZOther
390	2015-Abu Shoosha	Mollusca	Gastropoda	Littorinimorpha	2015	0.0124517	Abu Shoosha	ZZOther
391	2015-Abu Shootaf	Mollusca	Gastropoda	Littorinimorpha	2015	0.0168988	Abu Shootaf	ZZOther
392	2015-Al Fahal	Mollusca	Gastropoda	Littorinimorpha	2015	0.00978352	Al Fahal	ZZOther
393	2015-Abu Madafi	Chordata	Mammalia	Mammalia.X	2015	0	Abu Madafi	ZZOther
394	2015-Abu Shoosha	Chordata	Mammalia	Mammalia.X	2015	0	Abu Shoosha	ZZOther
395	2015-Abu Shootaf	Chordata	Mammalia	Mammalia.X	2015	0	Abu Shootaf	ZZOther
396	2015-Al Fahal	Chordata	Mammalia	Mammalia.X	2015	0	Al Fahal	ZZOther
397	2015-Abu Madafi	Nematoda	Chromadorea	Monhysterida	2015	0.00622587	Abu Madafi	ZZOther
398	2015-Abu Shoosha	Nematoda	Chromadorea	Monhysterida	2015	0	Abu Shoosha	ZZOther
399	2015-Abu Shootaf	Nematoda	Chromadorea	Monhysterida	2015	0.0462494	Abu Shootaf	ZZOther
400	2015-Al Fahal	Nematoda	Chromadorea	Monhysterida	2015	0.0106729	Al Fahal	ZZOther
401	2015-Abu Madafi	Nemertea	Hoplonemertea	Monostilifera	2015	0.0738211	Abu Madafi	ZZOther
402	2015-Abu Shoosha	Nemertea	Hoplonemertea	Monostilifera	2015	0.00889411	Abu Shoosha	ZZOther
403	2015-Abu Shootaf	Nemertea	Hoplonemertea	Monostilifera	2015	0.0773787	Abu Shootaf	ZZOther
404	2015-Al Fahal	Nemertea	Hoplonemertea	Monostilifera	2015	0.244588	Al Fahal	ZZOther
405	2015-Abu Madafi	Arthropoda	Hexanauplia	Monstrilloida	2015	0.000889411	Abu Madafi	ZZOther
406	2015-Abu Shoosha	Arthropoda	Hexanauplia	Monstrilloida	2015	0	Abu Shoosha	ZZOther
407	2015-Abu Shootaf	Arthropoda	Hexanauplia	Monstrilloida	2015	0	Abu Shootaf	ZZOther
408	2015-Al Fahal	Arthropoda	Hexanauplia	Monstrilloida	2015	0.00355764	Al Fahal	ZZOther
409	2015-Abu Madafi	Zygomycota	Zygomycetes	Mucorales	2015	0.000889411	Abu Madafi	ZZOther
410	2015-Abu Shoosha	Zygomycota	Zygomycetes	Mucorales	2015	0	Abu Shoosha	ZZOther
411	2015-Abu Shootaf	Zygomycota	Zygomycetes	Mucorales	2015	0	Abu Shootaf	ZZOther
412	2015-Al Fahal	Zygomycota	Zygomycetes	Mucorales	2015	0	Al Fahal	ZZOther
413	2015-Abu Madafi	Chordata	Elasmobranchii	Myliobatiformes	2015	0	Abu Madafi	ZZOther
414	2015-Abu Shoosha	Chordata	Elasmobranchii	Myliobatiformes	2015	0	Abu Shoosha	ZZOther
415	2015-Abu Shootaf	Chordata	Elasmobranchii	Myliobatiformes	2015	0	Abu Shootaf	ZZOther
416	2015-Al Fahal	Chordata	Elasmobranchii	Myliobatiformes	2015	0	Al Fahal	ZZOther
417	2015-Abu Madafi	Arthropoda	Ostracoda	Myodocopida	2015	0	Abu Madafi	ZZOther
418	2015-Abu Shoosha	Arthropoda	Ostracoda	Myodocopida	2015	0	Abu Shoosha	ZZOther
419	2015-Abu Shootaf	Arthropoda	Ostracoda	Myodocopida	2015	0	Abu Shootaf	ZZOther
420	2015-Al Fahal	Arthropoda	Ostracoda	Myodocopida	2015	0	Al Fahal	ZZOther
421	2015-Abu Madafi	Arthropoda	Malacostraca	Mysida	2015	0	Abu Madafi	ZZOther
422	2015-Abu Shoosha	Arthropoda	Malacostraca	Mysida	2015	0	Abu Shoosha	ZZOther
423	2015-Abu Shootaf	Arthropoda	Malacostraca	Mysida	2015	0.239251	Abu Shootaf	ZZOther
424	2015-Al Fahal	Arthropoda	Malacostraca	Mysida	2015	0	Al Fahal	ZZOther
425	2015-Abu Madafi	Mollusca	Bivalvia	Mytilida	2015	0.000889411	Abu Madafi	ZZOther
426	2015-Abu Shoosha	Mollusca	Bivalvia	Mytilida	2015	0.000889411	Abu Shoosha	ZZOther
427	2015-Abu Shootaf	Mollusca	Bivalvia	Mytilida	2015	0	Abu Shootaf	ZZOther
428	2015-Al Fahal	Mollusca	Bivalvia	Mytilida	2015	0	Al Fahal	ZZOther
429	2015-Abu Madafi	Cnidaria	Hydrozoa	Narcomedusae	2015	0.000889411	Abu Madafi	ZZOther
430	2015-Abu Shoosha	Cnidaria	Hydrozoa	Narcomedusae	2015	0	Abu Shoosha	ZZOther
431	2015-Abu Shootaf	Cnidaria	Hydrozoa	Narcomedusae	2015	0	Abu Shootaf	ZZOther
432	2015-Al Fahal	Cnidaria	Hydrozoa	Narcomedusae	2015	0.00355764	Al Fahal	ZZOther
433	2015-Abu Madafi	Rhodophyta	Florideophyceae	Nemaliales	2015	0.00266823	Abu Madafi	ZZOther
434	2015-Abu Shoosha	Rhodophyta	Florideophyceae	Nemaliales	2015	0	Abu Shoosha	ZZOther
435	2015-Abu Shootaf	Rhodophyta	Florideophyceae	Nemaliales	2015	0	Abu Shootaf	ZZOther
436	2015-Al Fahal	Rhodophyta	Florideophyceae	Nemaliales	2015	0.00177882	Al Fahal	ZZOther
437	2015-Abu Madafi	Mollusca	Gastropoda	Neogastropoda	2015	0.145863	Abu Madafi	ZZOther
438	2015-Abu Shoosha	Mollusca	Gastropoda	Neogastropoda	2015	0.18144	Abu Shoosha	ZZOther
439	2015-Abu Shootaf	Mollusca	Gastropoda	Neogastropoda	2015	0.12007	Abu Shootaf	ZZOther
440	2015-Al Fahal	Mollusca	Gastropoda	Neogastropoda	2015	0.0871622	Al Fahal	ZZOther
441	2015-Abu Madafi	Mollusca	Gastropoda	Nudibranchia	2015	0.310404	Abu Madafi	MollNudibranchia
442	2015-Abu Shoosha	Mollusca	Gastropoda	Nudibranchia	2015	0.64927	Abu Shoosha	MollNudibranchia
443	2015-Abu Shootaf	Mollusca	Gastropoda	Nudibranchia	2015	0.430475	Abu Shootaf	MollNudibranchia
444	2015-Al Fahal	Mollusca	Gastropoda	Nudibranchia	2015	0.115623	Al Fahal	MollNudibranchia
445	2015-Abu Madafi	Mollusca	Cephalopoda	Octopoda	2015	0.13519	Abu Madafi	ZZOther
446	2015-Abu Shoosha	Mollusca	Cephalopoda	Octopoda	2015	0	Abu Shoosha	ZZOther
447	2015-Abu Shootaf	Mollusca	Cephalopoda	Octopoda	2015	0	Abu Shootaf	ZZOther
448	2015-Al Fahal	Mollusca	Cephalopoda	Octopoda	2015	0	Al Fahal	ZZOther
449	2015-Abu Madafi	Mollusca	Cephalopoda	Oegopsida	2015	0	Abu Madafi	ZZOther
450	2015-Abu Shoosha	Mollusca	Cephalopoda	Oegopsida	2015	0	Abu Shoosha	ZZOther
451	2015-Abu Shootaf	Mollusca	Cephalopoda	Oegopsida	2015	0.00266823	Abu Shootaf	ZZOther
452	2015-Al Fahal	Mollusca	Cephalopoda	Oegopsida	2015	0.201896	Al Fahal	ZZOther
453	2015-Abu Madafi	Arthropoda	Branchiopoda	Onychopoda	2015	0	Abu Madafi	ZZOther
454	2015-Abu Shoosha	Arthropoda	Branchiopoda	Onychopoda	2015	0	Abu Shoosha	ZZOther
455	2015-Abu Shootaf	Arthropoda	Branchiopoda	Onychopoda	2015	0	Abu Shootaf	ZZOther
456	2015-Al Fahal	Arthropoda	Branchiopoda	Onychopoda	2015	0	Al Fahal	ZZOther
457	2015-Abu Madafi	Echinodermata	Ophiuroidea	Ophiacanthida	2015	0.133412	Abu Madafi	ZZOther
458	2015-Abu Shoosha	Echinodermata	Ophiuroidea	Ophiacanthida	2015	0.00266823	Abu Shoosha	ZZOther
459	2015-Abu Shootaf	Echinodermata	Ophiuroidea	Ophiacanthida	2015	0	Abu Shootaf	ZZOther
460	2015-Al Fahal	Echinodermata	Ophiuroidea	Ophiacanthida	2015	0.0133412	Al Fahal	ZZOther
461	2015-Abu Madafi	Echinodermata	Amphilepidida	Ophiurida	2015	0.0729317	Abu Madafi	ZZOther
462	2015-Abu Shoosha	Echinodermata	Amphilepidida	Ophiurida	2015	0.158315	Abu Shoosha	ZZOther
463	2015-Abu Shootaf	Echinodermata	Amphilepidida	Ophiurida	2015	0.0809364	Abu Shootaf	ZZOther
464	2015-Al Fahal	Echinodermata	Amphilepidida	Ophiurida	2015	0.0587011	Al Fahal	ZZOther
465	2015-Abu Madafi	Echinodermata	Ophiuroidea	Ophiuroidea.X	2015	0.453599	Abu Madafi	EchiOphiuroidea.X
466	2015-Abu Shoosha	Echinodermata	Ophiuroidea	Ophiuroidea.X	2015	3.86271	Abu Shoosha	EchiOphiuroidea.X
467	2015-Abu Shootaf	Echinodermata	Ophiuroidea	Ophiuroidea.X	2015	1.90868	Abu Shootaf	EchiOphiuroidea.X
468	2015-Al Fahal	Echinodermata	Ophiuroidea	Ophiuroidea.X	2015	0.491844	Al Fahal	EchiOphiuroidea.X
469	2015-Abu Madafi	Arthropoda	Arachnida	Opiliones	2015	0	Abu Madafi	ZZOther
470	2015-Abu Shoosha	Arthropoda	Arachnida	Opiliones	2015	0	Abu Shoosha	ZZOther
471	2015-Abu Shootaf	Arthropoda	Arachnida	Opiliones	2015	0	Abu Shootaf	ZZOther
472	2015-Al Fahal	Arthropoda	Arachnida	Opiliones	2015	0	Al Fahal	ZZOther
473	2015-Abu Madafi	Mollusca	Bivalvia	Ostreida	2015	0	Abu Madafi	ZZOther
474	2015-Abu Shoosha	Mollusca	Bivalvia	Ostreida	2015	0	Abu Shoosha	ZZOther
475	2015-Abu Shootaf	Mollusca	Bivalvia	Ostreida	2015	0	Abu Shootaf	ZZOther
476	2015-Al Fahal	Mollusca	Bivalvia	Ostreida	2015	0	Al Fahal	ZZOther
477	2015-Abu Madafi	Chordata	Actinopterygii	Ovalentaria	2015	2.10968	Abu Madafi	ChorOvalentaria
478	2015-Abu Shoosha	Chordata	Actinopterygii	Ovalentaria	2015	1.6294	Abu Shoosha	ChorOvalentaria
479	2015-Abu Shootaf	Chordata	Actinopterygii	Ovalentaria	2015	9.06309	Abu Shootaf	ChorOvalentaria
480	2015-Al Fahal	Chordata	Actinopterygii	Ovalentaria	2015	16.5804	Al Fahal	ChorOvalentaria
481	2015-Abu Madafi	Nemertea	Palaeonemertea	Palaeonemertea.X	2015	0.00711528	Abu Madafi	ZZOther
482	2015-Abu Shoosha	Nemertea	Palaeonemertea	Palaeonemertea.X	2015	0	Abu Shoosha	ZZOther
483	2015-Abu Shootaf	Nemertea	Palaeonemertea	Palaeonemertea.X	2015	0.0168988	Abu Shootaf	ZZOther
484	2015-Al Fahal	Nemertea	Palaeonemertea	Palaeonemertea.X	2015	0.00978352	Al Fahal	ZZOther
485	2015-Abu Madafi	Arthropoda	Pycnogonida	Pantopoda	2015	0.0391341	Abu Madafi	ZZOther
486	2015-Abu Shoosha	Arthropoda	Pycnogonida	Pantopoda	2015	0.00444705	Abu Shoosha	ZZOther
487	2015-Abu Shootaf	Arthropoda	Pycnogonida	Pantopoda	2015	0	Abu Shootaf	ZZOther
488	2015-Al Fahal	Arthropoda	Pycnogonida	Pantopoda	2015	0	Al Fahal	ZZOther
489	2015-Abu Madafi	Chordata	Aves	Passeriformes	2015	0	Abu Madafi	ZZOther
490	2015-Abu Shoosha	Chordata	Aves	Passeriformes	2015	0	Abu Shoosha	ZZOther
491	2015-Abu Shootaf	Chordata	Aves	Passeriformes	2015	0	Abu Shootaf	ZZOther
492	2015-Al Fahal	Chordata	Aves	Passeriformes	2015	0	Al Fahal	ZZOther
493	2015-Abu Madafi	Chordata	Actinopterygii	Perciformes	2015	0.0115623	Abu Madafi	ZZOther
494	2015-Abu Shoosha	Chordata	Actinopterygii	Perciformes	2015	0	Abu Shoosha	ZZOther
495	2015-Abu Shootaf	Chordata	Actinopterygii	Perciformes	2015	0.00444705	Abu Shootaf	ZZOther
496	2015-Al Fahal	Chordata	Actinopterygii	Perciformes	2015	0.0320188	Al Fahal	ZZOther
497	2015-Abu Madafi	Heterokontophyta	Oomycota	Peronosporales	2015	0.0115623	Abu Madafi	ZZOther
498	2015-Abu Shoosha	Heterokontophyta	Oomycota	Peronosporales	2015	0	Abu Shoosha	ZZOther
499	2015-Abu Shootaf	Heterokontophyta	Oomycota	Peronosporales	2015	0	Abu Shootaf	ZZOther
500	2015-Al Fahal	Heterokontophyta	Oomycota	Peronosporales	2015	0	Al Fahal	ZZOther
501	2015-Abu Madafi	Rhodophyta	Florideophyceae	Peyssonneliales	2015	0.305068	Abu Madafi	ZZOther
502	2015-Abu Shoosha	Rhodophyta	Florideophyceae	Peyssonneliales	2015	0.330861	Abu Shoosha	ZZOther
503	2015-Abu Shootaf	Rhodophyta	Florideophyceae	Peyssonneliales	2015	0.119181	Abu Shootaf	ZZOther
504	2015-Al Fahal	Rhodophyta	Florideophyceae	Peyssonneliales	2015	0.129854	Al Fahal	ZZOther
505	2015-Abu Madafi	Sipuncula	Phascolosomatidea	Phascolosomatida	2015	0.844051	Abu Madafi	ZZOther
506	2015-Abu Shoosha	Sipuncula	Phascolosomatidea	Phascolosomatida	2015	0.844051	Abu Shoosha	ZZOther
507	2015-Abu Shootaf	Sipuncula	Phascolosomatidea	Phascolosomatida	2015	0.341534	Abu Shootaf	ZZOther
508	2015-Al Fahal	Sipuncula	Phascolosomatidea	Phascolosomatida	2015	0.182329	Al Fahal	ZZOther
509	2015-Abu Madafi	Annelida	Polychaeta	Phyllodocida	2015	3.06669	Abu Madafi	AnnePhyllodocida
510	2015-Abu Shoosha	Annelida	Polychaeta	Phyllodocida	2015	4.94512	Abu Shoosha	AnnePhyllodocida
511	2015-Abu Shootaf	Annelida	Polychaeta	Phyllodocida	2015	1.63563	Abu Shootaf	AnnePhyllodocida
512	2015-Al Fahal	Annelida	Polychaeta	Phyllodocida	2015	1.03438	Al Fahal	AnnePhyllodocida
513	2015-Abu Madafi	Mollusca	Gastropoda	Pleurobranchomorpha	2015	0.0177882	Abu Madafi	ZZOther
514	2015-Abu Shoosha	Mollusca	Gastropoda	Pleurobranchomorpha	2015	0.0489176	Abu Shoosha	ZZOther
515	2015-Abu Shootaf	Mollusca	Gastropoda	Pleurobranchomorpha	2015	0.0293506	Abu Shootaf	ZZOther
516	2015-Al Fahal	Mollusca	Gastropoda	Pleurobranchomorpha	2015	0.0382447	Al Fahal	ZZOther
517	2015-Abu Madafi	Rotifera	Monogononta	Ploima	2015	0	Abu Madafi	ZZOther
518	2015-Abu Shoosha	Rotifera	Monogononta	Ploima	2015	0	Abu Shoosha	ZZOther
519	2015-Abu Shootaf	Rotifera	Monogononta	Ploima	2015	0	Abu Shootaf	ZZOther
520	2015-Al Fahal	Rotifera	Monogononta	Ploima	2015	0	Al Fahal	ZZOther
521	2015-Abu Madafi	Arthropoda	Ostracoda	Podocopida	2015	0	Abu Madafi	ZZOther
522	2015-Abu Shoosha	Arthropoda	Ostracoda	Podocopida	2015	0	Abu Shoosha	ZZOther
523	2015-Abu Shootaf	Arthropoda	Ostracoda	Podocopida	2015	0	Abu Shootaf	ZZOther
524	2015-Al Fahal	Arthropoda	Ostracoda	Podocopida	2015	0	Al Fahal	ZZOther
525	2015-Abu Madafi	Porifera	Demospongiae	Poecilosclerida	2015	2.35961	Abu Madafi	PoriPoecilosclerida
526	2015-Abu Shoosha	Porifera	Demospongiae	Poecilosclerida	2015	2.27155	Abu Shoosha	PoriPoecilosclerida
527	2015-Abu Shootaf	Porifera	Demospongiae	Poecilosclerida	2015	1.80284	Abu Shootaf	PoriPoecilosclerida
528	2015-Al Fahal	Porifera	Demospongiae	Poecilosclerida	2015	1.58671	Al Fahal	PoriPoecilosclerida
529	2015-Abu Madafi	Annelida	Polychaeta	Polychaeta__order_incertae_sedis	2015	0	Abu Madafi	ZZOther
530	2015-Abu Shoosha	Annelida	Polychaeta	Polychaeta__order_incertae_sedis	2015	0	Abu Shoosha	ZZOther
531	2015-Abu Shootaf	Annelida	Polychaeta	Polychaeta__order_incertae_sedis	2015	0	Abu Shootaf	ZZOther
532	2015-Al Fahal	Annelida	Polychaeta	Polychaeta__order_incertae_sedis	2015	0.0222353	Al Fahal	ZZOther
533	2015-Abu Madafi	Annelida	Polychaeta	Polychaeta_incertae_sedis	2015	0	Abu Madafi	ZZOther
534	2015-Abu Shoosha	Annelida	Polychaeta	Polychaeta_incertae_sedis	2015	0	Abu Shoosha	ZZOther
535	2015-Abu Shootaf	Annelida	Polychaeta	Polychaeta_incertae_sedis	2015	0	Abu Shootaf	ZZOther
536	2015-Al Fahal	Annelida	Polychaeta	Polychaeta_incertae_sedis	2015	0.0240141	Al Fahal	ZZOther
537	2015-Abu Madafi	Annelida	Polychaeta	Polychaeta.X	2015	3.05424	Abu Madafi	AnnePolychaeta.X
538	2015-Abu Shoosha	Annelida	Polychaeta	Polychaeta.X	2015	1.73079	Abu Shoosha	AnnePolychaeta.X
539	2015-Abu Shootaf	Annelida	Polychaeta	Polychaeta.X	2015	2.0492	Abu Shootaf	AnnePolychaeta.X
540	2015-Al Fahal	Annelida	Polychaeta	Polychaeta.X	2015	1.58048	Al Fahal	AnnePolychaeta.X
541	2015-Abu Madafi	Platyhelminthes	Rhabditophora	Polycladida	2015	0	Abu Madafi	ZZOther
542	2015-Abu Shoosha	Platyhelminthes	Rhabditophora	Polycladida	2015	0	Abu Shoosha	ZZOther
543	2015-Abu Shootaf	Platyhelminthes	Rhabditophora	Polycladida	2015	0	Abu Shootaf	ZZOther
544	2015-Al Fahal	Platyhelminthes	Rhabditophora	Polycladida	2015	0	Al Fahal	ZZOther
545	2015-Abu Madafi	Mollusca	Polyplacophora	Polyplacophora.X	2015	0.00533646	Abu Madafi	ZZOther
546	2015-Abu Shoosha	Mollusca	Polyplacophora	Polyplacophora.X	2015	0.00622587	Abu Shoosha	ZZOther
547	2015-Abu Shootaf	Mollusca	Polyplacophora	Polyplacophora.X	2015	0.184997	Abu Shootaf	ZZOther
548	2015-Al Fahal	Mollusca	Polyplacophora	Polyplacophora.X	2015	0	Al Fahal	ZZOther
549	2015-Abu Madafi	Chordata	Mammalia	Primates	2015	0.103172	Abu Madafi	ZZOther
550	2015-Abu Shoosha	Chordata	Mammalia	Primates	2015	0.0177882	Abu Shoosha	ZZOther
551	2015-Abu Shootaf	Chordata	Mammalia	Primates	2015	0.03024	Abu Shootaf	ZZOther
552	2015-Al Fahal	Chordata	Mammalia	Primates	2015	0.03024	Al Fahal	ZZOther
553	2015-Abu Madafi	Chordata	Aves	Psittaciformes	2015	0	Abu Madafi	ZZOther
554	2015-Abu Shoosha	Chordata	Aves	Psittaciformes	2015	0	Abu Shoosha	ZZOther
555	2015-Abu Shootaf	Chordata	Aves	Psittaciformes	2015	0	Abu Shootaf	ZZOther
556	2015-Al Fahal	Chordata	Aves	Psittaciformes	2015	0.00266823	Al Fahal	ZZOther
557	2015-Abu Madafi	Mollusca	Gastropoda	Pteropoda	2015	0.00444705	Abu Madafi	ZZOther
558	2015-Abu Shoosha	Mollusca	Gastropoda	Pteropoda	2015	0.0142306	Abu Shoosha	ZZOther
559	2015-Abu Shootaf	Mollusca	Gastropoda	Pteropoda	2015	0.000889411	Abu Shootaf	ZZOther
560	2015-Al Fahal	Mollusca	Gastropoda	Pteropoda	2015	0.00266823	Al Fahal	ZZOther
561	2015-Abu Madafi	Heterokontophyta	Oomycota	Pythiales	2015	0	Abu Madafi	ZZOther
562	2015-Abu Shoosha	Heterokontophyta	Oomycota	Pythiales	2015	0	Abu Shoosha	ZZOther
563	2015-Abu Shootaf	Heterokontophyta	Oomycota	Pythiales	2015	0	Abu Shootaf	ZZOther
564	2015-Al Fahal	Heterokontophyta	Oomycota	Pythiales	2015	0.00177882	Al Fahal	ZZOther
565	2015-Abu Madafi	Nematoda	Chromadorea	Rhabditida	2015	0	Abu Madafi	ZZOther
566	2015-Abu Shoosha	Nematoda	Chromadorea	Rhabditida	2015	0.000889411	Abu Shoosha	ZZOther
567	2015-Abu Shootaf	Nematoda	Chromadorea	Rhabditida	2015	0	Abu Shootaf	ZZOther
568	2015-Al Fahal	Nematoda	Chromadorea	Rhabditida	2015	0	Al Fahal	ZZOther
569	2015-Abu Madafi	Rhodophyta	Florideophyceae	Rhodymeniales	2015	0.000889411	Abu Madafi	ZZOther
570	2015-Abu Shoosha	Rhodophyta	Florideophyceae	Rhodymeniales	2015	0.00177882	Abu Shoosha	ZZOther
571	2015-Abu Shootaf	Rhodophyta	Florideophyceae	Rhodymeniales	2015	0	Abu Shootaf	ZZOther
572	2015-Al Fahal	Rhodophyta	Florideophyceae	Rhodymeniales	2015	0.00444705	Al Fahal	ZZOther
573	2015-Abu Madafi	Annelida	Clitellata	Rhynchobdellida	2015	0	Abu Madafi	ZZOther
574	2015-Abu Shoosha	Annelida	Clitellata	Rhynchobdellida	2015	0	Abu Shoosha	ZZOther
575	2015-Abu Shootaf	Annelida	Clitellata	Rhynchobdellida	2015	0	Abu Shootaf	ZZOther
576	2015-Al Fahal	Annelida	Clitellata	Rhynchobdellida	2015	0	Al Fahal	ZZOther
577	2015-Abu Madafi	Basidiomycota	Agaricomycetes	Russulales	2015	0	Abu Madafi	ZZOther
578	2015-Abu Shoosha	Basidiomycota	Agaricomycetes	Russulales	2015	0	Abu Shoosha	ZZOther
579	2015-Abu Shootaf	Basidiomycota	Agaricomycetes	Russulales	2015	0.00177882	Abu Shootaf	ZZOther
580	2015-Al Fahal	Basidiomycota	Agaricomycetes	Russulales	2015	0	Al Fahal	ZZOther
581	2015-Abu Madafi	Annelida	Polychaeta	Sabellida	2015	0	Abu Madafi	ZZOther
582	2015-Abu Shoosha	Annelida	Polychaeta	Sabellida	2015	0	Abu Shoosha	ZZOther
583	2015-Abu Shootaf	Annelida	Polychaeta	Sabellida	2015	0	Abu Shootaf	ZZOther
584	2015-Al Fahal	Annelida	Polychaeta	Sabellida	2015	0	Al Fahal	ZZOther
585	2015-Abu Madafi	Ascomycota	Saccharomycetes	Saccharomycetales	2015	0	Abu Madafi	ZZOther
586	2015-Abu Shoosha	Ascomycota	Saccharomycetes	Saccharomycetales	2015	0	Abu Shoosha	ZZOther
587	2015-Abu Shootaf	Ascomycota	Saccharomycetes	Saccharomycetales	2015	0	Abu Shootaf	ZZOther
588	2015-Al Fahal	Ascomycota	Saccharomycetes	Saccharomycetales	2015	0	Al Fahal	ZZOther
589	2015-Abu Madafi	Heterokontophyta	Oomycota	Saprolegniales	2015	0.00266823	Abu Madafi	ZZOther
590	2015-Abu Shoosha	Heterokontophyta	Oomycota	Saprolegniales	2015	0.00355764	Abu Shoosha	ZZOther
591	2015-Abu Shootaf	Heterokontophyta	Oomycota	Saprolegniales	2015	0	Abu Shootaf	ZZOther
592	2015-Al Fahal	Heterokontophyta	Oomycota	Saprolegniales	2015	0.00444705	Al Fahal	ZZOther
593	2015-Abu Madafi	Arthropoda	Arachnida	Sarcoptiformes	2015	0	Abu Madafi	ZZOther
594	2015-Abu Shoosha	Arthropoda	Arachnida	Sarcoptiformes	2015	0	Abu Shoosha	ZZOther
595	2015-Abu Shootaf	Arthropoda	Arachnida	Sarcoptiformes	2015	0	Abu Shootaf	ZZOther
596	2015-Al Fahal	Arthropoda	Arachnida	Sarcoptiformes	2015	0	Al Fahal	ZZOther
597	2015-Abu Madafi	Cnidaria	Anthozoa	Scleractinia	2015	0.0213459	Abu Madafi	ZZOther
598	2015-Abu Shoosha	Cnidaria	Anthozoa	Scleractinia	2015	0.0337976	Abu Shoosha	ZZOther
599	2015-Abu Shootaf	Cnidaria	Anthozoa	Scleractinia	2015	0.064927	Abu Shootaf	ZZOther
600	2015-Al Fahal	Cnidaria	Anthozoa	Scleractinia	2015	0.0720423	Al Fahal	ZZOther
601	2015-Abu Madafi	Chordata	Actinopterygii	Scombriformes	2015	0	Abu Madafi	ZZOther
602	2015-Abu Shoosha	Chordata	Actinopterygii	Scombriformes	2015	0	Abu Shoosha	ZZOther
603	2015-Abu Shootaf	Chordata	Actinopterygii	Scombriformes	2015	0	Abu Shootaf	ZZOther
604	2015-Al Fahal	Chordata	Actinopterygii	Scombriformes	2015	0	Al Fahal	ZZOther
605	2015-Abu Madafi	Chordata	Actinopterygii	Scorpaeniformes	2015	0	Abu Madafi	ZZOther
606	2015-Abu Shoosha	Chordata	Actinopterygii	Scorpaeniformes	2015	0	Abu Shoosha	ZZOther
607	2015-Abu Shootaf	Chordata	Actinopterygii	Scorpaeniformes	2015	0	Abu Shootaf	ZZOther
608	2015-Al Fahal	Chordata	Actinopterygii	Scorpaeniformes	2015	0	Al Fahal	ZZOther
609	2015-Abu Madafi	Arthropoda	Arachnida	Scorpiones	2015	0.00711528	Abu Madafi	ZZOther
610	2015-Abu Shoosha	Arthropoda	Arachnida	Scorpiones	2015	0	Abu Shoosha	ZZOther
611	2015-Abu Shootaf	Arthropoda	Arachnida	Scorpiones	2015	0.0080047	Abu Shootaf	ZZOther
612	2015-Al Fahal	Arthropoda	Arachnida	Scorpiones	2015	0.000889411	Al Fahal	ZZOther
613	2015-Abu Madafi	Cnidaria	Scyphozoa	Semaeostomeae	2015	0.00533646	Abu Madafi	ZZOther
614	2015-Abu Shoosha	Cnidaria	Scyphozoa	Semaeostomeae	2015	0	Abu Shoosha	ZZOther
615	2015-Abu Shootaf	Cnidaria	Scyphozoa	Semaeostomeae	2015	0	Abu Shootaf	ZZOther
616	2015-Al Fahal	Cnidaria	Scyphozoa	Semaeostomeae	2015	0	Al Fahal	ZZOther
617	2015-Abu Madafi	Mollusca	Cephalopoda	Sepiida	2015	0.000889411	Abu Madafi	ZZOther
618	2015-Abu Shoosha	Mollusca	Cephalopoda	Sepiida	2015	0.00444705	Abu Shoosha	ZZOther
619	2015-Abu Shootaf	Mollusca	Cephalopoda	Sepiida	2015	0	Abu Shootaf	ZZOther
620	2015-Al Fahal	Mollusca	Cephalopoda	Sepiida	2015	0.000889411	Al Fahal	ZZOther
621	2015-Abu Madafi	Arthropoda	Hexanauplia	Sessilia	2015	0	Abu Madafi	ZZOther
622	2015-Abu Shoosha	Arthropoda	Hexanauplia	Sessilia	2015	0.00177882	Abu Shoosha	ZZOther
623	2015-Abu Shootaf	Arthropoda	Hexanauplia	Sessilia	2015	0.00177882	Abu Shootaf	ZZOther
624	2015-Al Fahal	Arthropoda	Hexanauplia	Sessilia	2015	0.00355764	Al Fahal	ZZOther
625	2015-Abu Madafi	Cnidaria	Hydrozoa	Siphonophorae	2015	0.034687	Abu Madafi	ZZOther
626	2015-Abu Shoosha	Cnidaria	Hydrozoa	Siphonophorae	2015	0.000889411	Abu Shoosha	ZZOther
627	2015-Abu Shootaf	Cnidaria	Hydrozoa	Siphonophorae	2015	0	Abu Shootaf	ZZOther
628	2015-Al Fahal	Cnidaria	Hydrozoa	Siphonophorae	2015	0.00533646	Al Fahal	ZZOther
629	2015-Abu Madafi	Arthropoda	Hexanauplia	Siphonostomatoida	2015	0	Abu Madafi	ZZOther
630	2015-Abu Shoosha	Arthropoda	Hexanauplia	Siphonostomatoida	2015	0	Abu Shoosha	ZZOther
631	2015-Abu Shootaf	Arthropoda	Hexanauplia	Siphonostomatoida	2015	0	Abu Shootaf	ZZOther
632	2015-Al Fahal	Arthropoda	Hexanauplia	Siphonostomatoida	2015	0	Al Fahal	ZZOther
633	2015-Abu Madafi	Sipuncula	Sipuncula.X	Sipuncula.X.X	2015	0	Abu Madafi	ZZOther
634	2015-Abu Shoosha	Sipuncula	Sipuncula.X	Sipuncula.X.X	2015	0	Abu Shoosha	ZZOther
635	2015-Abu Shootaf	Sipuncula	Sipuncula.X	Sipuncula.X.X	2015	0	Abu Shootaf	ZZOther
636	2015-Al Fahal	Sipuncula	Sipuncula.X	Sipuncula.X.X	2015	0	Al Fahal	ZZOther
637	2015-Abu Madafi	Echinodermata	Echinoidea	Spatangoida	2015	0	Abu Madafi	ZZOther
638	2015-Abu Shoosha	Echinodermata	Echinoidea	Spatangoida	2015	0	Abu Shoosha	ZZOther
639	2015-Abu Shootaf	Echinodermata	Echinoidea	Spatangoida	2015	0.00177882	Abu Shootaf	ZZOther
640	2015-Al Fahal	Echinodermata	Echinoidea	Spatangoida	2015	0	Al Fahal	ZZOther
641	2015-Abu Madafi	Annelida	Polychaeta	Spionida	2015	0.289058	Abu Madafi	ZZOther
642	2015-Abu Shoosha	Annelida	Polychaeta	Spionida	2015	0	Abu Shoosha	ZZOther
643	2015-Abu Shootaf	Annelida	Polychaeta	Spionida	2015	0	Abu Shootaf	ZZOther
644	2015-Al Fahal	Annelida	Polychaeta	Spionida	2015	0	Al Fahal	ZZOther
645	2015-Abu Madafi	Porifera	Demospongiae	Spirophorida	2015	0.0453599	Abu Madafi	ZZOther
646	2015-Abu Shoosha	Porifera	Demospongiae	Spirophorida	2015	0.0373552	Abu Shoosha	ZZOther
647	2015-Abu Shootaf	Porifera	Demospongiae	Spirophorida	2015	0.31663	Abu Shootaf	ZZOther
648	2015-Al Fahal	Porifera	Demospongiae	Spirophorida	2015	0.049807	Al Fahal	ZZOther
649	2015-Abu Madafi	Chordata	Reptilia	Squamata	2015	0	Abu Madafi	ZZOther
650	2015-Abu Shoosha	Chordata	Reptilia	Squamata	2015	0	Abu Shoosha	ZZOther
651	2015-Abu Shootaf	Chordata	Reptilia	Squamata	2015	0	Abu Shootaf	ZZOther
652	2015-Al Fahal	Chordata	Reptilia	Squamata	2015	0	Al Fahal	ZZOther
653	2015-Abu Madafi	Cnidaria	Staurozoa	Stauromedusae	2015	0	Abu Madafi	ZZOther
654	2015-Abu Shoosha	Cnidaria	Staurozoa	Stauromedusae	2015	0	Abu Shoosha	ZZOther
655	2015-Abu Shootaf	Cnidaria	Staurozoa	Stauromedusae	2015	0	Abu Shootaf	ZZOther
656	2015-Al Fahal	Cnidaria	Staurozoa	Stauromedusae	2015	0	Al Fahal	ZZOther
657	2015-Abu Madafi	Chordata	Ascidiacea	Stolidobranchia	2015	0.0142306	Abu Madafi	ZZOther
658	2015-Abu Shoosha	Chordata	Ascidiacea	Stolidobranchia	2015	0.0471388	Abu Shoosha	ZZOther
659	2015-Abu Shootaf	Chordata	Ascidiacea	Stolidobranchia	2015	0.191223	Abu Shootaf	ZZOther
660	2015-Al Fahal	Chordata	Ascidiacea	Stolidobranchia	2015	0.0186776	Al Fahal	ZZOther
661	2015-Abu Madafi	Arthropoda	Malacostraca	Stomatopoda	2015	0	Abu Madafi	ZZOther
662	2015-Abu Shoosha	Arthropoda	Malacostraca	Stomatopoda	2015	0	Abu Shoosha	ZZOther
663	2015-Abu Shootaf	Arthropoda	Malacostraca	Stomatopoda	2015	0	Abu Shootaf	ZZOther
664	2015-Al Fahal	Arthropoda	Malacostraca	Stomatopoda	2015	0	Al Fahal	ZZOther
665	2015-Abu Madafi	Mollusca	Gastropoda	Stylommatophora	2015	0	Abu Madafi	ZZOther
666	2015-Abu Shoosha	Mollusca	Gastropoda	Stylommatophora	2015	0	Abu Shoosha	ZZOther
667	2015-Abu Shootaf	Mollusca	Gastropoda	Stylommatophora	2015	0.00355764	Abu Shootaf	ZZOther
668	2015-Al Fahal	Mollusca	Gastropoda	Stylommatophora	2015	0	Al Fahal	ZZOther
669	2015-Abu Madafi	Echinodermata	Holothuroidea	Synallactida	2015	0.00355764	Abu Madafi	ZZOther
670	2015-Abu Shoosha	Echinodermata	Holothuroidea	Synallactida	2015	0	Abu Shoosha	ZZOther
671	2015-Abu Shootaf	Echinodermata	Holothuroidea	Synallactida	2015	0	Abu Shootaf	ZZOther
672	2015-Al Fahal	Echinodermata	Holothuroidea	Synallactida	2015	0	Al Fahal	ZZOther
673	2015-Abu Madafi	Annelida	Polychaeta	Terebellida	2015	0.00978352	Abu Madafi	ZZOther
674	2015-Abu Shoosha	Annelida	Polychaeta	Terebellida	2015	0.0631482	Abu Shoosha	ZZOther
675	2015-Abu Shootaf	Annelida	Polychaeta	Terebellida	2015	0.30151	Abu Shootaf	ZZOther
676	2015-Al Fahal	Annelida	Polychaeta	Terebellida	2015	0.129854	Al Fahal	ZZOther
677	2015-Abu Madafi	Chordata	Reptilia	Testudines	2015	0	Abu Madafi	ZZOther
678	2015-Abu Shoosha	Chordata	Reptilia	Testudines	2015	0	Abu Shoosha	ZZOther
679	2015-Abu Shootaf	Chordata	Reptilia	Testudines	2015	0	Abu Shootaf	ZZOther
680	2015-Al Fahal	Chordata	Reptilia	Testudines	2015	0	Al Fahal	ZZOther
681	2015-Abu Madafi	Arthropoda	Insecta	Thysanoptera	2015	0	Abu Madafi	ZZOther
682	2015-Abu Shoosha	Arthropoda	Insecta	Thysanoptera	2015	0	Abu Shoosha	ZZOther
683	2015-Abu Shootaf	Arthropoda	Insecta	Thysanoptera	2015	0	Abu Shootaf	ZZOther
684	2015-Al Fahal	Arthropoda	Insecta	Thysanoptera	2015	0.000889411	Al Fahal	ZZOther
685	2015-Abu Madafi	Cnidaria	Hydrozoa	Trachymedusae	2015	0	Abu Madafi	ZZOther
686	2015-Abu Shoosha	Cnidaria	Hydrozoa	Trachymedusae	2015	0	Abu Shoosha	ZZOther
687	2015-Abu Shootaf	Cnidaria	Hydrozoa	Trachymedusae	2015	0	Abu Shootaf	ZZOther
688	2015-Al Fahal	Cnidaria	Hydrozoa	Trachymedusae	2015	0	Al Fahal	ZZOther
689	2015-Abu Madafi	Mollusca	Gastropoda	Trochida	2015	0.13519	Abu Madafi	ZZOther
690	2015-Abu Shoosha	Mollusca	Gastropoda	Trochida	2015	0	Abu Shoosha	ZZOther
691	2015-Abu Shootaf	Mollusca	Gastropoda	Trochida	2015	0.00177882	Abu Shootaf	ZZOther
692	2015-Al Fahal	Mollusca	Gastropoda	Trochida	2015	0.0506964	Al Fahal	ZZOther
693	2015-Abu Madafi	Arthropoda	Arachnida	Trombidiformes	2015	0.0426917	Abu Madafi	ZZOther
694	2015-Abu Shoosha	Arthropoda	Arachnida	Trombidiformes	2015	0.0115623	Abu Shoosha	ZZOther
695	2015-Abu Shootaf	Arthropoda	Arachnida	Trombidiformes	2015	0	Abu Shootaf	ZZOther
696	2015-Al Fahal	Arthropoda	Arachnida	Trombidiformes	2015	0.0115623	Al Fahal	ZZOther
697	2015-Abu Madafi	Unknown	Unknown	Unknown	2015	70.7491	Abu Madafi	ZZUnknown
698	2015-Abu Shoosha	Unknown	Unknown	Unknown	2015	57.8259	Abu Shoosha	ZZUnknown
699	2015-Abu Shootaf	Unknown	Unknown	Unknown	2015	64.2564	Abu Shootaf	ZZUnknown
700	2015-Al Fahal	Unknown	Unknown	Unknown	2015	59.5905	Al Fahal	ZZUnknown
701	2015-Abu Madafi	Echinodermata	Asteroidea	Valvatida	2015	0.034687	Abu Madafi	ZZOther
702	2015-Abu Shoosha	Echinodermata	Asteroidea	Valvatida	2015	0	Abu Shoosha	ZZOther
703	2015-Abu Shootaf	Echinodermata	Asteroidea	Valvatida	2015	0	Abu Shootaf	ZZOther
704	2015-Al Fahal	Echinodermata	Asteroidea	Valvatida	2015	0	Al Fahal	ZZOther
705	2015-Abu Madafi	Mollusca	Bivalvia	Venerida	2015	0.000889411	Abu Madafi	ZZOther
706	2015-Abu Shoosha	Mollusca	Bivalvia	Venerida	2015	0	Abu Shoosha	ZZOther
707	2015-Abu Shootaf	Mollusca	Bivalvia	Venerida	2015	0	Abu Shootaf	ZZOther
708	2015-Al Fahal	Mollusca	Bivalvia	Venerida	2015	0	Al Fahal	ZZOther
709	2015-Abu Madafi	Porifera	Demospongiae	Verongida	2015	0.01512	Abu Madafi	ZZOther
710	2015-Abu Shoosha	Porifera	Demospongiae	Verongida	2015	0	Abu Shoosha	ZZOther
711	2015-Abu Shootaf	Porifera	Demospongiae	Verongida	2015	0.00444705	Abu Shootaf	ZZOther
712	2015-Al Fahal	Porifera	Demospongiae	Verongida	2015	0.000889411	Al Fahal	ZZOther
713	2017-Abu Madafi	Chordata	Actinopterygii	Acanthuriformes	2017	0.00266823	Abu Madafi	ZZOther
714	2017-Abu Shoosha	Chordata	Actinopterygii	Acanthuriformes	2017	0.000889411	Abu Shoosha	ZZOther
715	2017-Abu Shootaf	Chordata	Actinopterygii	Acanthuriformes	2017	0	Abu Shootaf	ZZOther
716	2017-Al Fahal	Chordata	Actinopterygii	Acanthuriformes	2017	0.000889411	Al Fahal	ZZOther
717	2017-Abu Madafi	Platyhelminthes	Turbellaria	Acoela	2017	0.0106729	Abu Madafi	ZZOther
718	2017-Abu Shoosha	Platyhelminthes	Turbellaria	Acoela	2017	0.00177882	Abu Shoosha	ZZOther
719	2017-Abu Shootaf	Platyhelminthes	Turbellaria	Acoela	2017	0.00177882	Abu Shootaf	ZZOther
720	2017-Al Fahal	Platyhelminthes	Turbellaria	Acoela	2017	0.00266823	Al Fahal	ZZOther
721	2017-Abu Madafi	Rhodophyta	Florideophyceae	Acrochaetiales	2017	0	Abu Madafi	ZZOther
722	2017-Abu Shoosha	Rhodophyta	Florideophyceae	Acrochaetiales	2017	0	Abu Shoosha	ZZOther
723	2017-Abu Shootaf	Rhodophyta	Florideophyceae	Acrochaetiales	2017	0	Abu Shootaf	ZZOther
724	2017-Al Fahal	Rhodophyta	Florideophyceae	Acrochaetiales	2017	0	Al Fahal	ZZOther
725	2017-Abu Madafi	Cnidaria	Anthozoa	Actiniaria	2017	0	Abu Madafi	ZZOther
726	2017-Abu Shoosha	Cnidaria	Anthozoa	Actiniaria	2017	0	Abu Shoosha	ZZOther
727	2017-Abu Shootaf	Cnidaria	Anthozoa	Actiniaria	2017	0	Abu Shootaf	ZZOther
728	2017-Al Fahal	Cnidaria	Anthozoa	Actiniaria	2017	0	Al Fahal	ZZOther
729	2017-Abu Madafi	Basidiomycota	Agaricomycetes	Agaricales	2017	0	Abu Madafi	ZZOther
730	2017-Abu Shoosha	Basidiomycota	Agaricomycetes	Agaricales	2017	0	Abu Shoosha	ZZOther
731	2017-Abu Shootaf	Basidiomycota	Agaricomycetes	Agaricales	2017	0	Abu Shootaf	ZZOther
732	2017-Al Fahal	Basidiomycota	Agaricomycetes	Agaricales	2017	0	Al Fahal	ZZOther
733	2017-Abu Madafi	Porifera	Demospongiae	Agelasida	2017	0	Abu Madafi	ZZOther
734	2017-Abu Shoosha	Porifera	Demospongiae	Agelasida	2017	0	Abu Shoosha	ZZOther
735	2017-Abu Shootaf	Porifera	Demospongiae	Agelasida	2017	0	Abu Shootaf	ZZOther
736	2017-Al Fahal	Porifera	Demospongiae	Agelasida	2017	0.00444705	Al Fahal	ZZOther
737	2017-Abu Madafi	Cnidaria	Anthozoa	Alcyonacea	2017	0.112955	Abu Madafi	CnidAlcyonacea
738	2017-Abu Shoosha	Cnidaria	Anthozoa	Alcyonacea	2017	1.78683	Abu Shoosha	CnidAlcyonacea
739	2017-Abu Shootaf	Cnidaria	Anthozoa	Alcyonacea	2017	6.31126	Abu Shootaf	CnidAlcyonacea
740	2017-Al Fahal	Cnidaria	Anthozoa	Alcyonacea	2017	0.0480282	Al Fahal	CnidAlcyonacea
741	2017-Abu Madafi	Echinodermata	Amphilepidida	Amphilepidida.X	2017	0.00889411	Abu Madafi	ZZOther
742	2017-Abu Shoosha	Echinodermata	Amphilepidida	Amphilepidida.X	2017	0.566555	Abu Shoosha	ZZOther
743	2017-Abu Shootaf	Echinodermata	Amphilepidida	Amphilepidida.X	2017	0.084494	Abu Shootaf	ZZOther
744	2017-Al Fahal	Echinodermata	Amphilepidida	Amphilepidida.X	2017	0.25704	Al Fahal	ZZOther
745	2017-Abu Madafi	Annelida	Polychaeta	Amphinomida	2017	0	Abu Madafi	ZZOther
746	2017-Abu Shoosha	Annelida	Polychaeta	Amphinomida	2017	0	Abu Shoosha	ZZOther
747	2017-Abu Shootaf	Annelida	Polychaeta	Amphinomida	2017	0	Abu Shootaf	ZZOther
748	2017-Al Fahal	Annelida	Polychaeta	Amphinomida	2017	0	Al Fahal	ZZOther
749	2017-Abu Madafi	Arthropoda	Malacostraca	Amphipoda	2017	0.118292	Abu Madafi	ZZOther
750	2017-Abu Shoosha	Arthropoda	Malacostraca	Amphipoda	2017	0.176993	Abu Shoosha	ZZOther
751	2017-Abu Shootaf	Arthropoda	Malacostraca	Amphipoda	2017	0.627035	Abu Shootaf	ZZOther
752	2017-Al Fahal	Arthropoda	Malacostraca	Amphipoda	2017	0.263266	Al Fahal	ZZOther
753	2017-Abu Madafi	Chordata	Actinopterygii	Anguilliformes	2017	0	Abu Madafi	ZZOther
754	2017-Abu Shoosha	Chordata	Actinopterygii	Anguilliformes	2017	0	Abu Shoosha	ZZOther
755	2017-Abu Shootaf	Chordata	Actinopterygii	Anguilliformes	2017	0	Abu Shootaf	ZZOther
756	2017-Al Fahal	Chordata	Actinopterygii	Anguilliformes	2017	0	Al Fahal	ZZOther
757	2017-Abu Madafi	Annelida	Annelida.X	Annelida.X.X	2017	0.000889411	Abu Madafi	ZZOther
758	2017-Abu Shoosha	Annelida	Annelida.X	Annelida.X.X	2017	0.0836046	Abu Shoosha	ZZOther
759	2017-Abu Shootaf	Annelida	Annelida.X	Annelida.X.X	2017	0.15031	Abu Shootaf	ZZOther
760	2017-Al Fahal	Annelida	Annelida.X	Annelida.X.X	2017	0.0222353	Al Fahal	ZZOther
761	2017-Abu Madafi	Cnidaria	Hydrozoa	Anthoathecata	2017	0.900973	Abu Madafi	CnidAnthoathecata
762	2017-Abu Shoosha	Cnidaria	Hydrozoa	Anthoathecata	2017	0.33175	Abu Shoosha	CnidAnthoathecata
763	2017-Abu Shootaf	Cnidaria	Hydrozoa	Anthoathecata	2017	0.700856	Abu Shootaf	CnidAnthoathecata
764	2017-Al Fahal	Cnidaria	Hydrozoa	Anthoathecata	2017	0.462494	Al Fahal	CnidAnthoathecata
765	2017-Abu Madafi	Chordata	Ascidiacea	Aplousobranchia	2017	0.0133412	Abu Madafi	ZZOther
766	2017-Abu Shoosha	Chordata	Ascidiacea	Aplousobranchia	2017	0.00266823	Abu Shoosha	ZZOther
767	2017-Abu Shootaf	Chordata	Ascidiacea	Aplousobranchia	2017	0.00266823	Abu Shootaf	ZZOther
768	2017-Al Fahal	Chordata	Ascidiacea	Aplousobranchia	2017	0.00177882	Al Fahal	ZZOther
769	2017-Abu Madafi	Mollusca	Gastropoda	Aplysiida	2017	0.00177882	Abu Madafi	ZZOther
770	2017-Abu Shoosha	Mollusca	Gastropoda	Aplysiida	2017	0	Abu Shoosha	ZZOther
771	2017-Abu Shootaf	Mollusca	Gastropoda	Aplysiida	2017	0	Abu Shootaf	ZZOther
772	2017-Al Fahal	Mollusca	Gastropoda	Aplysiida	2017	0.0702634	Al Fahal	ZZOther
773	2017-Abu Madafi	Echinodermata	Holothuroidea	Apodida	2017	0	Abu Madafi	ZZOther
774	2017-Abu Shoosha	Echinodermata	Holothuroidea	Apodida	2017	0	Abu Shoosha	ZZOther
775	2017-Abu Shootaf	Echinodermata	Holothuroidea	Apodida	2017	0	Abu Shootaf	ZZOther
776	2017-Al Fahal	Echinodermata	Holothuroidea	Apodida	2017	0	Al Fahal	ZZOther
777	2017-Abu Madafi	Arthropoda	Arachnida	Araneae	2017	0	Abu Madafi	ZZOther
778	2017-Abu Shoosha	Arthropoda	Arachnida	Araneae	2017	0	Abu Shoosha	ZZOther
779	2017-Abu Shootaf	Arthropoda	Arachnida	Araneae	2017	0	Abu Shootaf	ZZOther
780	2017-Al Fahal	Arthropoda	Arachnida	Araneae	2017	0	Al Fahal	ZZOther
781	2017-Abu Madafi	Mollusca	Bivalvia	Arcida	2017	0	Abu Madafi	ZZOther
782	2017-Abu Shoosha	Mollusca	Bivalvia	Arcida	2017	0	Abu Shoosha	ZZOther
783	2017-Abu Shootaf	Mollusca	Bivalvia	Arcida	2017	0	Abu Shootaf	ZZOther
784	2017-Al Fahal	Mollusca	Bivalvia	Arcida	2017	0	Al Fahal	ZZOther
785	2017-Abu Madafi	Chordata	Mammalia	Artiodactyla	2017	0	Abu Madafi	ZZOther
786	2017-Abu Shoosha	Chordata	Mammalia	Artiodactyla	2017	0	Abu Shoosha	ZZOther
787	2017-Abu Shootaf	Chordata	Mammalia	Artiodactyla	2017	0	Abu Shootaf	ZZOther
788	2017-Al Fahal	Chordata	Mammalia	Artiodactyla	2017	0	Al Fahal	ZZOther
789	2017-Abu Madafi	Sipuncula	Phascolosomatidea	Aspidosiphonida	2017	0	Abu Madafi	ZZOther
790	2017-Abu Shoosha	Sipuncula	Phascolosomatidea	Aspidosiphonida	2017	0.000889411	Abu Shoosha	ZZOther
791	2017-Abu Shootaf	Sipuncula	Phascolosomatidea	Aspidosiphonida	2017	0	Abu Shootaf	ZZOther
792	2017-Al Fahal	Sipuncula	Phascolosomatidea	Aspidosiphonida	2017	0	Al Fahal	ZZOther
793	2017-Abu Madafi	Porifera	Demospongiae	Astrophorida	2017	0.000889411	Abu Madafi	ZZOther
794	2017-Abu Shoosha	Porifera	Demospongiae	Astrophorida	2017	0	Abu Shoosha	ZZOther
795	2017-Abu Shootaf	Porifera	Demospongiae	Astrophorida	2017	0.000889411	Abu Shootaf	ZZOther
796	2017-Al Fahal	Porifera	Demospongiae	Astrophorida	2017	0	Al Fahal	ZZOther
797	2017-Abu Madafi	Chordata	Actinopterygii	Beloniformes	2017	0.000889411	Abu Madafi	ZZOther
798	2017-Abu Shoosha	Chordata	Actinopterygii	Beloniformes	2017	0	Abu Shoosha	ZZOther
799	2017-Abu Shootaf	Chordata	Actinopterygii	Beloniformes	2017	0	Abu Shootaf	ZZOther
800	2017-Al Fahal	Chordata	Actinopterygii	Beloniformes	2017	0	Al Fahal	ZZOther
801	2017-Abu Madafi	Chordata	Actinopterygii	Blenniiformes	2017	1.00237	Abu Madafi	ZZOther
802	2017-Abu Shoosha	Chordata	Actinopterygii	Blenniiformes	2017	0.00355764	Abu Shoosha	ZZOther
803	2017-Abu Shootaf	Chordata	Actinopterygii	Blenniiformes	2017	0	Abu Shootaf	ZZOther
804	2017-Al Fahal	Chordata	Actinopterygii	Blenniiformes	2017	0.000889411	Al Fahal	ZZOther
805	2017-Abu Madafi	Rhodophyta	Florideophyceae	Bonnemaisoniales	2017	0	Abu Madafi	ZZOther
806	2017-Abu Shoosha	Rhodophyta	Florideophyceae	Bonnemaisoniales	2017	0	Abu Shoosha	ZZOther
807	2017-Abu Shootaf	Rhodophyta	Florideophyceae	Bonnemaisoniales	2017	0.000889411	Abu Shootaf	ZZOther
808	2017-Al Fahal	Rhodophyta	Florideophyceae	Bonnemaisoniales	2017	0.000889411	Al Fahal	ZZOther
809	2017-Abu Madafi	Arthropoda	Hexanauplia	Calanoida	2017	0.00533646	Abu Madafi	ZZOther
810	2017-Abu Shoosha	Arthropoda	Hexanauplia	Calanoida	2017	0.0249035	Abu Shoosha	ZZOther
811	2017-Abu Shootaf	Arthropoda	Hexanauplia	Calanoida	2017	0.0604799	Abu Shootaf	ZZOther
812	2017-Al Fahal	Arthropoda	Hexanauplia	Calanoida	2017	0.0204564	Al Fahal	ZZOther
813	2017-Abu Madafi	Echinodermata	Echinoidea	Camarodonta	2017	0	Abu Madafi	ZZOther
814	2017-Abu Shoosha	Echinodermata	Echinoidea	Camarodonta	2017	0	Abu Shoosha	ZZOther
815	2017-Abu Shootaf	Echinodermata	Echinoidea	Camarodonta	2017	0	Abu Shootaf	ZZOther
816	2017-Al Fahal	Echinodermata	Echinoidea	Camarodonta	2017	0	Al Fahal	ZZOther
817	2017-Abu Madafi	Arthropoda	Hexanauplia	Canuelloida	2017	0	Abu Madafi	ZZOther
818	2017-Abu Shoosha	Arthropoda	Hexanauplia	Canuelloida	2017	0	Abu Shoosha	ZZOther
819	2017-Abu Shootaf	Arthropoda	Hexanauplia	Canuelloida	2017	0	Abu Shootaf	ZZOther
820	2017-Al Fahal	Arthropoda	Hexanauplia	Canuelloida	2017	0	Al Fahal	ZZOther
821	2017-Abu Madafi	Chordata	Actinopterygii	Carangiformes	2017	0	Abu Madafi	ZZOther
822	2017-Abu Shoosha	Chordata	Actinopterygii	Carangiformes	2017	0	Abu Shoosha	ZZOther
823	2017-Abu Shootaf	Chordata	Actinopterygii	Carangiformes	2017	0	Abu Shootaf	ZZOther
824	2017-Al Fahal	Chordata	Actinopterygii	Carangiformes	2017	0	Al Fahal	ZZOther
825	2017-Abu Madafi	Mollusca	Bivalvia	Cardiida	2017	0	Abu Madafi	ZZOther
826	2017-Abu Shoosha	Mollusca	Bivalvia	Cardiida	2017	0.000889411	Abu Shoosha	ZZOther
827	2017-Abu Shootaf	Mollusca	Bivalvia	Cardiida	2017	0	Abu Shootaf	ZZOther
828	2017-Al Fahal	Mollusca	Bivalvia	Cardiida	2017	0	Al Fahal	ZZOther
829	2017-Abu Madafi	Mollusca	Gastropoda	Cephalaspidea	2017	0.0373552	Abu Madafi	ZZOther
830	2017-Abu Shoosha	Mollusca	Gastropoda	Cephalaspidea	2017	0.03024	Abu Shoosha	ZZOther
831	2017-Abu Shootaf	Mollusca	Gastropoda	Cephalaspidea	2017	0.0702634	Abu Shootaf	ZZOther
832	2017-Al Fahal	Mollusca	Gastropoda	Cephalaspidea	2017	0.0524752	Al Fahal	ZZOther
833	2017-Abu Madafi	Rhodophyta	Florideophyceae	Ceramiales	2017	0.82982	Abu Madafi	RhodCeramiales
834	2017-Abu Shoosha	Rhodophyta	Florideophyceae	Ceramiales	2017	0.715086	Abu Shoosha	RhodCeramiales
835	2017-Abu Shootaf	Rhodophyta	Florideophyceae	Ceramiales	2017	1.29498	Abu Shootaf	RhodCeramiales
836	2017-Al Fahal	Rhodophyta	Florideophyceae	Ceramiales	2017	0.458936	Al Fahal	RhodCeramiales
837	2017-Abu Madafi	Bryozoa	Gymnolaemata	Cheilostomatida	2017	0.01512	Abu Madafi	ZZOther
838	2017-Abu Shoosha	Bryozoa	Gymnolaemata	Cheilostomatida	2017	0.00622587	Abu Shoosha	ZZOther
839	2017-Abu Shootaf	Bryozoa	Gymnolaemata	Cheilostomatida	2017	0.0924987	Abu Shootaf	ZZOther
840	2017-Al Fahal	Bryozoa	Gymnolaemata	Cheilostomatida	2017	0.852945	Al Fahal	ZZOther
841	2017-Abu Madafi	Mollusca	Polyplacophora	Chitonida	2017	0	Abu Madafi	ZZOther
842	2017-Abu Shoosha	Mollusca	Polyplacophora	Chitonida	2017	0.000889411	Abu Shoosha	ZZOther
843	2017-Abu Shootaf	Mollusca	Polyplacophora	Chitonida	2017	0	Abu Shootaf	ZZOther
844	2017-Al Fahal	Mollusca	Polyplacophora	Chitonida	2017	0	Al Fahal	ZZOther
845	2017-Abu Madafi	Chlorophyta	Chlorophyta.X	Chlorophyta.X.X	2017	0.00177882	Abu Madafi	ZZOther
846	2017-Abu Shoosha	Chlorophyta	Chlorophyta.X	Chlorophyta.X.X	2017	0.0249035	Abu Shoosha	ZZOther
847	2017-Abu Shootaf	Chlorophyta	Chlorophyta.X	Chlorophyta.X.X	2017	0.000889411	Abu Shootaf	ZZOther
848	2017-Al Fahal	Chlorophyta	Chlorophyta.X	Chlorophyta.X.X	2017	0.00177882	Al Fahal	ZZOther
849	2017-Abu Madafi	Porifera	Demospongiae	Chondrosida	2017	0	Abu Madafi	ZZOther
850	2017-Abu Shoosha	Porifera	Demospongiae	Chondrosida	2017	0	Abu Shoosha	ZZOther
851	2017-Abu Shootaf	Porifera	Demospongiae	Chondrosida	2017	0.00533646	Abu Shootaf	ZZOther
852	2017-Al Fahal	Porifera	Demospongiae	Chondrosida	2017	0	Al Fahal	ZZOther
853	2017-Abu Madafi	Nematoda	Chromadorea	Chromadorida	2017	0.019567	Abu Madafi	ZZOther
854	2017-Abu Shoosha	Nematoda	Chromadorea	Chromadorida	2017	0.0204564	Abu Shoosha	ZZOther
855	2017-Abu Shootaf	Nematoda	Chromadorea	Chromadorida	2017	0.0337976	Abu Shootaf	ZZOther
856	2017-Al Fahal	Nematoda	Chromadorea	Chromadorida	2017	0.0337976	Al Fahal	ZZOther
857	2017-Abu Madafi	Porifera	Calcarea	Clathrinida	2017	0.0080047	Abu Madafi	ZZOther
858	2017-Abu Shoosha	Porifera	Calcarea	Clathrinida	2017	0.00889411	Abu Shoosha	ZZOther
859	2017-Abu Shootaf	Porifera	Calcarea	Clathrinida	2017	0.00177882	Abu Shootaf	ZZOther
860	2017-Al Fahal	Porifera	Calcarea	Clathrinida	2017	0.00711528	Al Fahal	ZZOther
861	2017-Abu Madafi	Chordata	Actinopterygii	Clupeiformes	2017	0	Abu Madafi	ZZOther
862	2017-Abu Shoosha	Chordata	Actinopterygii	Clupeiformes	2017	0	Abu Shoosha	ZZOther
863	2017-Abu Shootaf	Chordata	Actinopterygii	Clupeiformes	2017	0	Abu Shootaf	ZZOther
864	2017-Al Fahal	Chordata	Actinopterygii	Clupeiformes	2017	0	Al Fahal	ZZOther
865	2017-Abu Madafi	Echinodermata	Echinoidea	Clypeasteroida	2017	0.0453599	Abu Madafi	ZZOther
866	2017-Abu Shoosha	Echinodermata	Echinoidea	Clypeasteroida	2017	0	Abu Shoosha	ZZOther
867	2017-Abu Shootaf	Echinodermata	Echinoidea	Clypeasteroida	2017	0	Abu Shootaf	ZZOther
868	2017-Al Fahal	Echinodermata	Echinoidea	Clypeasteroida	2017	0	Al Fahal	ZZOther
869	2017-Abu Madafi	Rhodophyta	Florideophyceae	Colaconematales	2017	0	Abu Madafi	ZZOther
870	2017-Abu Shoosha	Rhodophyta	Florideophyceae	Colaconematales	2017	0	Abu Shoosha	ZZOther
871	2017-Abu Shootaf	Rhodophyta	Florideophyceae	Colaconematales	2017	0	Abu Shootaf	ZZOther
872	2017-Al Fahal	Rhodophyta	Florideophyceae	Colaconematales	2017	0	Al Fahal	ZZOther
873	2017-Abu Madafi	Arthropoda	Insecta	Coleoptera	2017	0.00177882	Abu Madafi	ZZOther
874	2017-Abu Shoosha	Arthropoda	Insecta	Coleoptera	2017	0.0168988	Abu Shoosha	ZZOther
875	2017-Abu Shootaf	Arthropoda	Insecta	Coleoptera	2017	0.0177882	Abu Shootaf	ZZOther
876	2017-Al Fahal	Arthropoda	Insecta	Coleoptera	2017	0.00711528	Al Fahal	ZZOther
877	2017-Abu Madafi	Echinodermata	Crinoidea	Comatulida	2017	0	Abu Madafi	ZZOther
878	2017-Abu Shoosha	Echinodermata	Crinoidea	Comatulida	2017	0	Abu Shoosha	ZZOther
879	2017-Abu Shootaf	Echinodermata	Crinoidea	Comatulida	2017	0	Abu Shootaf	ZZOther
880	2017-Al Fahal	Echinodermata	Crinoidea	Comatulida	2017	0	Al Fahal	ZZOther
881	2017-Abu Madafi	Cnidaria	Anthozoa	Corallimorpharia	2017	0.0524752	Abu Madafi	ZZOther
882	2017-Abu Shoosha	Cnidaria	Anthozoa	Corallimorpharia	2017	0	Abu Shoosha	ZZOther
883	2017-Abu Shootaf	Cnidaria	Anthozoa	Corallimorpharia	2017	0.000889411	Abu Shootaf	ZZOther
884	2017-Al Fahal	Cnidaria	Anthozoa	Corallimorpharia	2017	0.0311294	Al Fahal	ZZOther
885	2017-Abu Madafi	Rhodophyta	Florideophyceae	Corallinales	2017	0.139637	Abu Madafi	ZZOther
886	2017-Abu Shoosha	Rhodophyta	Florideophyceae	Corallinales	2017	0.0382447	Abu Shoosha	ZZOther
887	2017-Abu Shootaf	Rhodophyta	Florideophyceae	Corallinales	2017	0.0542541	Abu Shootaf	ZZOther
888	2017-Al Fahal	Rhodophyta	Florideophyceae	Corallinales	2017	0.0542541	Al Fahal	ZZOther
889	2017-Abu Madafi	Arthropoda	Branchiopoda	Ctenopoda	2017	0	Abu Madafi	ZZOther
890	2017-Abu Shoosha	Arthropoda	Branchiopoda	Ctenopoda	2017	0	Abu Shoosha	ZZOther
891	2017-Abu Shootaf	Arthropoda	Branchiopoda	Ctenopoda	2017	0	Abu Shootaf	ZZOther
892	2017-Al Fahal	Arthropoda	Branchiopoda	Ctenopoda	2017	0	Al Fahal	ZZOther
893	2017-Abu Madafi	Bryozoa	Gymnolaemata	Ctenostomata	2017	0	Abu Madafi	ZZOther
894	2017-Abu Shoosha	Bryozoa	Gymnolaemata	Ctenostomata	2017	0	Abu Shoosha	ZZOther
895	2017-Abu Shootaf	Bryozoa	Gymnolaemata	Ctenostomata	2017	0.000889411	Abu Shootaf	ZZOther
896	2017-Al Fahal	Bryozoa	Gymnolaemata	Ctenostomata	2017	0.000889411	Al Fahal	ZZOther
897	2017-Abu Madafi	Mollusca	Gastropoda	Cycloneritida	2017	0	Abu Madafi	ZZOther
898	2017-Abu Shoosha	Mollusca	Gastropoda	Cycloneritida	2017	0	Abu Shoosha	ZZOther
899	2017-Abu Shootaf	Mollusca	Gastropoda	Cycloneritida	2017	0	Abu Shootaf	ZZOther
900	2017-Al Fahal	Mollusca	Gastropoda	Cycloneritida	2017	0	Al Fahal	ZZOther
901	2017-Abu Madafi	Arthropoda	Hexanauplia	Cyclopoida	2017	0.0329082	Abu Madafi	ZZOther
902	2017-Abu Shoosha	Arthropoda	Hexanauplia	Cyclopoida	2017	0.0337976	Abu Shoosha	ZZOther
903	2017-Abu Shootaf	Arthropoda	Hexanauplia	Cyclopoida	2017	0.0257929	Abu Shootaf	ZZOther
904	2017-Al Fahal	Arthropoda	Hexanauplia	Cyclopoida	2017	0.0622587	Al Fahal	ZZOther
905	2017-Abu Madafi	Arthropoda	Malacostraca	Decapoda	2017	6.82356	Abu Madafi	ArthDecapoda
906	2017-Abu Shoosha	Arthropoda	Malacostraca	Decapoda	2017	2.68157	Abu Shoosha	ArthDecapoda
907	2017-Abu Shootaf	Arthropoda	Malacostraca	Decapoda	2017	5.59439	Abu Shootaf	ArthDecapoda
908	2017-Al Fahal	Arthropoda	Malacostraca	Decapoda	2017	11.5401	Al Fahal	ArthDecapoda
909	2017-Abu Madafi	Porifera	Demospongiae	Demospongiae.X	2017	0.000889411	Abu Madafi	ZZOther
910	2017-Abu Shoosha	Porifera	Demospongiae	Demospongiae.X	2017	0	Abu Shoosha	ZZOther
911	2017-Abu Shootaf	Porifera	Demospongiae	Demospongiae.X	2017	0	Abu Shootaf	ZZOther
912	2017-Al Fahal	Porifera	Demospongiae	Demospongiae.X	2017	0.190334	Al Fahal	ZZOther
913	2017-Abu Madafi	Porifera	Demospongiae	Dendroceratida	2017	0.00355764	Abu Madafi	ZZOther
914	2017-Abu Shoosha	Porifera	Demospongiae	Dendroceratida	2017	0.00177882	Abu Shoosha	ZZOther
915	2017-Abu Shootaf	Porifera	Demospongiae	Dendroceratida	2017	0.00978352	Abu Shootaf	ZZOther
916	2017-Al Fahal	Porifera	Demospongiae	Dendroceratida	2017	0.0080047	Al Fahal	ZZOther
917	2017-Abu Madafi	Echinodermata	Holothuroidea	Dendrochirotida	2017	0	Abu Madafi	ZZOther
918	2017-Abu Shoosha	Echinodermata	Holothuroidea	Dendrochirotida	2017	0	Abu Shoosha	ZZOther
919	2017-Abu Shootaf	Echinodermata	Holothuroidea	Dendrochirotida	2017	0	Abu Shootaf	ZZOther
920	2017-Al Fahal	Echinodermata	Holothuroidea	Dendrochirotida	2017	0	Al Fahal	ZZOther
921	2017-Abu Madafi	Nematoda	Chromadorea	Desmodorida	2017	0	Abu Madafi	ZZOther
922	2017-Abu Shoosha	Nematoda	Chromadorea	Desmodorida	2017	0	Abu Shoosha	ZZOther
923	2017-Abu Shootaf	Nematoda	Chromadorea	Desmodorida	2017	0	Abu Shootaf	ZZOther
924	2017-Al Fahal	Nematoda	Chromadorea	Desmodorida	2017	0	Al Fahal	ZZOther
925	2017-Abu Madafi	Arthropoda	Insecta	Diptera	2017	0	Abu Madafi	ZZOther
926	2017-Abu Shoosha	Arthropoda	Insecta	Diptera	2017	0	Abu Shoosha	ZZOther
927	2017-Abu Shootaf	Arthropoda	Insecta	Diptera	2017	0	Abu Shootaf	ZZOther
928	2017-Al Fahal	Arthropoda	Insecta	Diptera	2017	0	Al Fahal	ZZOther
929	2017-Abu Madafi	Annelida	Polychaeta	Echiuroidea	2017	0	Abu Madafi	ZZOther
930	2017-Abu Shoosha	Annelida	Polychaeta	Echiuroidea	2017	0	Abu Shoosha	ZZOther
931	2017-Abu Shootaf	Annelida	Polychaeta	Echiuroidea	2017	0	Abu Shootaf	ZZOther
932	2017-Al Fahal	Annelida	Polychaeta	Echiuroidea	2017	0	Al Fahal	ZZOther
933	2017-Abu Madafi	Nematoda	Enoplea	Enoplida	2017	0	Abu Madafi	ZZOther
934	2017-Abu Shoosha	Nematoda	Enoplea	Enoplida	2017	0	Abu Shoosha	ZZOther
935	2017-Abu Shootaf	Nematoda	Enoplea	Enoplida	2017	0.00711528	Abu Shootaf	ZZOther
936	2017-Al Fahal	Nematoda	Enoplea	Enoplida	2017	0	Al Fahal	ZZOther
937	2017-Abu Madafi	Chordata	Ascidiacea	Enterogona	2017	0.000889411	Abu Madafi	ZZOther
938	2017-Abu Shoosha	Chordata	Ascidiacea	Enterogona	2017	0	Abu Shoosha	ZZOther
939	2017-Abu Shootaf	Chordata	Ascidiacea	Enterogona	2017	0.00177882	Abu Shootaf	ZZOther
940	2017-Al Fahal	Chordata	Ascidiacea	Enterogona	2017	0.000889411	Al Fahal	ZZOther
941	2017-Abu Madafi	Hemichordata	Enteropneusta	Enteropneusta_order_incertae_sedis	2017	0	Abu Madafi	ZZOther
942	2017-Abu Shoosha	Hemichordata	Enteropneusta	Enteropneusta_order_incertae_sedis	2017	0	Abu Shoosha	ZZOther
943	2017-Abu Shootaf	Hemichordata	Enteropneusta	Enteropneusta_order_incertae_sedis	2017	0	Abu Shootaf	ZZOther
944	2017-Al Fahal	Hemichordata	Enteropneusta	Enteropneusta_order_incertae_sedis	2017	0	Al Fahal	ZZOther
945	2017-Abu Madafi	Arthropoda	Collembola	Entomobryomorpha	2017	0	Abu Madafi	ZZOther
946	2017-Abu Shoosha	Arthropoda	Collembola	Entomobryomorpha	2017	0	Abu Shoosha	ZZOther
947	2017-Abu Shootaf	Arthropoda	Collembola	Entomobryomorpha	2017	0	Abu Shootaf	ZZOther
948	2017-Al Fahal	Arthropoda	Collembola	Entomobryomorpha	2017	0	Al Fahal	ZZOther
949	2017-Abu Madafi	Rhodophyta	Compsopogonophyceae	Erythropeltidales	2017	0.000889411	Abu Madafi	ZZOther
950	2017-Abu Shoosha	Rhodophyta	Compsopogonophyceae	Erythropeltidales	2017	0	Abu Shoosha	ZZOther
951	2017-Abu Shootaf	Rhodophyta	Compsopogonophyceae	Erythropeltidales	2017	0.00889411	Abu Shootaf	ZZOther
952	2017-Al Fahal	Rhodophyta	Compsopogonophyceae	Erythropeltidales	2017	0.00978352	Al Fahal	ZZOther
953	2017-Abu Madafi	Annelida	Polychaeta	Eunicida	2017	6.0053	Abu Madafi	AnneEunicida
954	2017-Abu Shoosha	Annelida	Polychaeta	Eunicida	2017	7.47461	Abu Shoosha	AnneEunicida
955	2017-Abu Shootaf	Annelida	Polychaeta	Eunicida	2017	3.60389	Abu Shootaf	AnneEunicida
956	2017-Al Fahal	Annelida	Polychaeta	Eunicida	2017	4.18023	Al Fahal	AnneEunicida
957	2017-Abu Madafi	Arthropoda	Malacostraca	Euphausiacea	2017	0	Abu Madafi	ZZOther
958	2017-Abu Shoosha	Arthropoda	Malacostraca	Euphausiacea	2017	0	Abu Shoosha	ZZOther
959	2017-Abu Shootaf	Arthropoda	Malacostraca	Euphausiacea	2017	0	Abu Shootaf	ZZOther
960	2017-Al Fahal	Arthropoda	Malacostraca	Euphausiacea	2017	0	Al Fahal	ZZOther
961	2017-Abu Madafi	Ascomycota	Eurotiomycetes	Eurotiales	2017	0	Abu Madafi	ZZOther
962	2017-Abu Shoosha	Ascomycota	Eurotiomycetes	Eurotiales	2017	0.00177882	Abu Shoosha	ZZOther
963	2017-Abu Shootaf	Ascomycota	Eurotiomycetes	Eurotiales	2017	0	Abu Shootaf	ZZOther
964	2017-Al Fahal	Ascomycota	Eurotiomycetes	Eurotiales	2017	0	Al Fahal	ZZOther
965	2017-Abu Madafi	Echinodermata	Asteroidea	Forcipulatida	2017	0	Abu Madafi	ZZOther
966	2017-Abu Shoosha	Echinodermata	Asteroidea	Forcipulatida	2017	0	Abu Shoosha	ZZOther
967	2017-Abu Shootaf	Echinodermata	Asteroidea	Forcipulatida	2017	0	Abu Shootaf	ZZOther
968	2017-Al Fahal	Echinodermata	Asteroidea	Forcipulatida	2017	0	Al Fahal	ZZOther
969	2017-Abu Madafi	Mollusca	Bivalvia	Galeommatida	2017	0.00355764	Abu Madafi	ZZOther
970	2017-Abu Shoosha	Mollusca	Bivalvia	Galeommatida	2017	0.00266823	Abu Shoosha	ZZOther
971	2017-Abu Shootaf	Mollusca	Bivalvia	Galeommatida	2017	0.00533646	Abu Shootaf	ZZOther
972	2017-Al Fahal	Mollusca	Bivalvia	Galeommatida	2017	0	Al Fahal	ZZOther
973	2017-Abu Madafi	Mollusca	Gastropoda	Gastropoda_order_incertae_sedis	2017	0	Abu Madafi	ZZOther
974	2017-Abu Shoosha	Mollusca	Gastropoda	Gastropoda_order_incertae_sedis	2017	0.00355764	Abu Shoosha	ZZOther
975	2017-Abu Shootaf	Mollusca	Gastropoda	Gastropoda_order_incertae_sedis	2017	0	Abu Shootaf	ZZOther
976	2017-Al Fahal	Mollusca	Gastropoda	Gastropoda_order_incertae_sedis	2017	0	Al Fahal	ZZOther
977	2017-Abu Madafi	Mollusca	Gastropoda	Gastropoda.X	2017	0.532757	Abu Madafi	MollGastropoda.X
978	2017-Abu Shoosha	Mollusca	Gastropoda	Gastropoda.X	2017	0.596795	Abu Shoosha	MollGastropoda.X
979	2017-Abu Shootaf	Mollusca	Gastropoda	Gastropoda.X	2017	0.510522	Abu Shootaf	MollGastropoda.X
980	2017-Al Fahal	Mollusca	Gastropoda	Gastropoda.X	2017	1.28164	Al Fahal	MollGastropoda.X
981	2017-Abu Madafi	Rhodophyta	Florideophyceae	Gelidiales	2017	0	Abu Madafi	ZZOther
982	2017-Abu Shoosha	Rhodophyta	Florideophyceae	Gelidiales	2017	0	Abu Shoosha	ZZOther
983	2017-Abu Shootaf	Rhodophyta	Florideophyceae	Gelidiales	2017	0	Abu Shootaf	ZZOther
984	2017-Al Fahal	Rhodophyta	Florideophyceae	Gelidiales	2017	0	Al Fahal	ZZOther
985	2017-Abu Madafi	Rhodophyta	Florideophyceae	Gigartinales	2017	0.574559	Abu Madafi	ZZOther
986	2017-Abu Shoosha	Rhodophyta	Florideophyceae	Gigartinales	2017	0.0889411	Abu Shoosha	ZZOther
987	2017-Abu Shootaf	Rhodophyta	Florideophyceae	Gigartinales	2017	0.283722	Abu Shootaf	ZZOther
988	2017-Al Fahal	Rhodophyta	Florideophyceae	Gigartinales	2017	0.223242	Al Fahal	ZZOther
989	2017-Abu Madafi	Chordata	Actinopterygii	Gobiiformes	2017	0.578117	Abu Madafi	ChorGobiiformes
990	2017-Abu Shoosha	Chordata	Actinopterygii	Gobiiformes	2017	2.63977	Abu Shoosha	ChorGobiiformes
991	2017-Abu Shootaf	Chordata	Actinopterygii	Gobiiformes	2017	0.966789	Abu Shootaf	ChorGobiiformes
992	2017-Al Fahal	Chordata	Actinopterygii	Gobiiformes	2017	2.65133	Al Fahal	ChorGobiiformes
993	2017-Abu Madafi	Sipuncula	Sipunculidea	Golfingiida	2017	0	Abu Madafi	ZZOther
994	2017-Abu Shoosha	Sipuncula	Sipunculidea	Golfingiida	2017	0	Abu Shoosha	ZZOther
995	2017-Abu Shootaf	Sipuncula	Sipunculidea	Golfingiida	2017	0	Abu Shootaf	ZZOther
996	2017-Al Fahal	Sipuncula	Sipunculidea	Golfingiida	2017	0	Al Fahal	ZZOther
997	2017-Abu Madafi	Chordata	Actinopterygii	Gonorynchiformes	2017	0	Abu Madafi	ZZOther
998	2017-Abu Shoosha	Chordata	Actinopterygii	Gonorynchiformes	2017	0	Abu Shoosha	ZZOther
999	2017-Abu Shootaf	Chordata	Actinopterygii	Gonorynchiformes	2017	0	Abu Shootaf	ZZOther
1000	2017-Al Fahal	Chordata	Actinopterygii	Gonorynchiformes	2017	0	Al Fahal	ZZOther
1001	2017-Abu Madafi	Porifera	Demospongiae	Hadromerida	2017	0.0506964	Abu Madafi	ZZOther
1002	2017-Abu Shoosha	Porifera	Demospongiae	Hadromerida	2017	0.0578117	Abu Shoosha	ZZOther
1003	2017-Abu Shootaf	Porifera	Demospongiae	Hadromerida	2017	0.130743	Abu Shootaf	ZZOther
1004	2017-Al Fahal	Porifera	Demospongiae	Hadromerida	2017	0.069374	Al Fahal	ZZOther
1005	2017-Abu Madafi	Porifera	Demospongiae	Halichondrida	2017	0.0168988	Abu Madafi	ZZOther
1006	2017-Abu Shoosha	Porifera	Demospongiae	Halichondrida	2017	0.0160094	Abu Shoosha	ZZOther
1007	2017-Abu Shootaf	Porifera	Demospongiae	Halichondrida	2017	0.0080047	Abu Shootaf	ZZOther
1008	2017-Al Fahal	Porifera	Demospongiae	Halichondrida	2017	0.00177882	Al Fahal	ZZOther
1009	2017-Abu Madafi	Porifera	Demospongiae	Halisarcida	2017	0	Abu Madafi	ZZOther
1010	2017-Abu Shoosha	Porifera	Demospongiae	Halisarcida	2017	0.114734	Abu Shoosha	ZZOther
1011	2017-Abu Shootaf	Porifera	Demospongiae	Halisarcida	2017	0.0853834	Abu Shootaf	ZZOther
1012	2017-Al Fahal	Porifera	Demospongiae	Halisarcida	2017	0.000889411	Al Fahal	ZZOther
1013	2017-Abu Madafi	Arthropoda	Ostracoda	Halocyprida	2017	0	Abu Madafi	ZZOther
1014	2017-Abu Shoosha	Arthropoda	Ostracoda	Halocyprida	2017	0	Abu Shoosha	ZZOther
1015	2017-Abu Shootaf	Arthropoda	Ostracoda	Halocyprida	2017	0	Abu Shootaf	ZZOther
1016	2017-Al Fahal	Arthropoda	Ostracoda	Halocyprida	2017	0	Al Fahal	ZZOther
1017	2017-Abu Madafi	Rhodophyta	Florideophyceae	Hapalidiales	2017	0	Abu Madafi	ZZOther
1018	2017-Abu Shoosha	Rhodophyta	Florideophyceae	Hapalidiales	2017	0	Abu Shoosha	ZZOther
1019	2017-Abu Shootaf	Rhodophyta	Florideophyceae	Hapalidiales	2017	0	Abu Shootaf	ZZOther
1020	2017-Al Fahal	Rhodophyta	Florideophyceae	Hapalidiales	2017	0	Al Fahal	ZZOther
1021	2017-Abu Madafi	Porifera	Demospongiae	Haplosclerida	2017	0.139637	Abu Madafi	PoriHaplosclerida
1022	2017-Abu Shoosha	Porifera	Demospongiae	Haplosclerida	2017	0.254371	Abu Shoosha	PoriHaplosclerida
1023	2017-Abu Shootaf	Porifera	Demospongiae	Haplosclerida	2017	1.29142	Abu Shootaf	PoriHaplosclerida
1024	2017-Al Fahal	Porifera	Demospongiae	Haplosclerida	2017	0.297953	Al Fahal	PoriHaplosclerida
1025	2017-Abu Madafi	Annelida	Clitellata	Haplotaxida	2017	2.89147	Abu Madafi	AnneHaplotaxida
1026	2017-Abu Shoosha	Annelida	Clitellata	Haplotaxida	2017	0.0755999	Abu Shoosha	AnneHaplotaxida
1027	2017-Abu Shootaf	Annelida	Clitellata	Haplotaxida	2017	0.396677	Abu Shootaf	AnneHaplotaxida
1028	2017-Al Fahal	Annelida	Clitellata	Haplotaxida	2017	0.0667058	Al Fahal	AnneHaplotaxida
1029	2017-Abu Madafi	Arthropoda	Hexanauplia	Harpacticoida	2017	0.0836046	Abu Madafi	ZZOther
1030	2017-Abu Shoosha	Arthropoda	Hexanauplia	Harpacticoida	2017	0.0275717	Abu Shoosha	ZZOther
1031	2017-Abu Shootaf	Arthropoda	Hexanauplia	Harpacticoida	2017	0.0640376	Abu Shootaf	ZZOther
1032	2017-Al Fahal	Arthropoda	Hexanauplia	Harpacticoida	2017	0.0257929	Al Fahal	ZZOther
1033	2017-Abu Madafi	Arthropoda	Insecta	Hemiptera	2017	0.0115623	Abu Madafi	ZZOther
1034	2017-Abu Shoosha	Arthropoda	Insecta	Hemiptera	2017	0.00266823	Abu Shoosha	ZZOther
1035	2017-Abu Shootaf	Arthropoda	Insecta	Hemiptera	2017	0	Abu Shootaf	ZZOther
1036	2017-Al Fahal	Arthropoda	Insecta	Hemiptera	2017	0.00444705	Al Fahal	ZZOther
1037	2017-Abu Madafi	Nemertea	Pilidiophora	Heteronemertea	2017	0.00177882	Abu Madafi	ZZOther
1038	2017-Abu Shoosha	Nemertea	Pilidiophora	Heteronemertea	2017	0	Abu Shoosha	ZZOther
1039	2017-Abu Shootaf	Nemertea	Pilidiophora	Heteronemertea	2017	0	Abu Shootaf	ZZOther
1040	2017-Al Fahal	Nemertea	Pilidiophora	Heteronemertea	2017	0.000889411	Al Fahal	ZZOther
1041	2017-Abu Madafi	Rhodophyta	Florideophyceae	Hildenbrandiales	2017	0	Abu Madafi	ZZOther
1042	2017-Abu Shoosha	Rhodophyta	Florideophyceae	Hildenbrandiales	2017	0	Abu Shoosha	ZZOther
1043	2017-Abu Shootaf	Rhodophyta	Florideophyceae	Hildenbrandiales	2017	0	Abu Shootaf	ZZOther
1044	2017-Al Fahal	Rhodophyta	Florideophyceae	Hildenbrandiales	2017	0	Al Fahal	ZZOther
1045	2017-Abu Madafi	Chordata	Actinopterygii	Holocentriformes	2017	0	Abu Madafi	ZZOther
1046	2017-Abu Shoosha	Chordata	Actinopterygii	Holocentriformes	2017	0	Abu Shoosha	ZZOther
1047	2017-Abu Shootaf	Chordata	Actinopterygii	Holocentriformes	2017	0	Abu Shootaf	ZZOther
1048	2017-Al Fahal	Chordata	Actinopterygii	Holocentriformes	2017	0	Al Fahal	ZZOther
1049	2017-Abu Madafi	Echinodermata	Holothuroidea	Holothuriida	2017	0.00177882	Abu Madafi	ZZOther
1050	2017-Abu Shoosha	Echinodermata	Holothuroidea	Holothuriida	2017	0	Abu Shoosha	ZZOther
1051	2017-Abu Shootaf	Echinodermata	Holothuroidea	Holothuriida	2017	0	Abu Shootaf	ZZOther
1052	2017-Al Fahal	Echinodermata	Holothuroidea	Holothuriida	2017	0	Al Fahal	ZZOther
1053	2017-Abu Madafi	Porifera	Demospongiae	Homosclerophorida	2017	0.117402	Abu Madafi	ZZOther
1054	2017-Abu Shoosha	Porifera	Demospongiae	Homosclerophorida	2017	0.114734	Abu Shoosha	ZZOther
1055	2017-Abu Shootaf	Porifera	Demospongiae	Homosclerophorida	2017	0.0373552	Abu Shootaf	ZZOther
1056	2017-Al Fahal	Porifera	Demospongiae	Homosclerophorida	2017	0.0587011	Al Fahal	ZZOther
1057	2017-Abu Madafi	Arthropoda	Insecta	Hymenoptera	2017	0.0729317	Abu Madafi	ZZOther
1058	2017-Abu Shoosha	Arthropoda	Insecta	Hymenoptera	2017	0.0515858	Abu Shoosha	ZZOther
1059	2017-Abu Shootaf	Arthropoda	Insecta	Hymenoptera	2017	0.0542541	Abu Shootaf	ZZOther
1060	2017-Al Fahal	Arthropoda	Insecta	Hymenoptera	2017	0.0284611	Al Fahal	ZZOther
1061	2017-Abu Madafi	Ascomycota	Sordariomycetes	Hypocreales	2017	0	Abu Madafi	ZZOther
1062	2017-Abu Shoosha	Ascomycota	Sordariomycetes	Hypocreales	2017	0	Abu Shoosha	ZZOther
1063	2017-Abu Shootaf	Ascomycota	Sordariomycetes	Hypocreales	2017	0	Abu Shootaf	ZZOther
1064	2017-Al Fahal	Ascomycota	Sordariomycetes	Hypocreales	2017	0	Al Fahal	ZZOther
1065	2017-Abu Madafi	Arthropoda	Malacostraca	Isopoda	2017	0	Abu Madafi	ZZOther
1066	2017-Abu Shoosha	Arthropoda	Malacostraca	Isopoda	2017	0.206343	Abu Shoosha	ZZOther
1067	2017-Abu Shootaf	Arthropoda	Malacostraca	Isopoda	2017	0.812032	Abu Shootaf	ZZOther
1068	2017-Al Fahal	Arthropoda	Malacostraca	Isopoda	2017	0.786239	Al Fahal	ZZOther
1069	2017-Abu Madafi	Chordata	Actinopterygii	Kurtiformes	2017	0	Abu Madafi	ZZOther
1070	2017-Abu Shoosha	Chordata	Actinopterygii	Kurtiformes	2017	0.0133412	Abu Shoosha	ZZOther
1071	2017-Abu Shootaf	Chordata	Actinopterygii	Kurtiformes	2017	0	Abu Shootaf	ZZOther
1072	2017-Al Fahal	Chordata	Actinopterygii	Kurtiformes	2017	0	Al Fahal	ZZOther
1073	2017-Abu Madafi	Chordata	Actinopterygii	Labriformes	2017	0.00177882	Abu Madafi	ZZOther
1074	2017-Abu Shoosha	Chordata	Actinopterygii	Labriformes	2017	0	Abu Shoosha	ZZOther
1075	2017-Abu Shootaf	Chordata	Actinopterygii	Labriformes	2017	0.0329082	Abu Shootaf	ZZOther
1076	2017-Al Fahal	Chordata	Actinopterygii	Labriformes	2017	0.0142306	Al Fahal	ZZOther
1077	2017-Abu Madafi	Arthropoda	Hexanauplia	Lepadiformes	2017	0	Abu Madafi	ZZOther
1078	2017-Abu Shoosha	Arthropoda	Hexanauplia	Lepadiformes	2017	0	Abu Shoosha	ZZOther
1079	2017-Abu Shootaf	Arthropoda	Hexanauplia	Lepadiformes	2017	0	Abu Shootaf	ZZOther
1080	2017-Al Fahal	Arthropoda	Hexanauplia	Lepadiformes	2017	0	Al Fahal	ZZOther
1081	2017-Abu Madafi	Mollusca	Gastropoda	Lepetellida	2017	0	Abu Madafi	ZZOther
1082	2017-Abu Shoosha	Mollusca	Gastropoda	Lepetellida	2017	0	Abu Shoosha	ZZOther
1083	2017-Abu Shootaf	Mollusca	Gastropoda	Lepetellida	2017	0	Abu Shootaf	ZZOther
1084	2017-Al Fahal	Mollusca	Gastropoda	Lepetellida	2017	0	Al Fahal	ZZOther
1085	2017-Abu Madafi	Arthropoda	Insecta	Lepidoptera	2017	0	Abu Madafi	ZZOther
1086	2017-Abu Shoosha	Arthropoda	Insecta	Lepidoptera	2017	0	Abu Shoosha	ZZOther
1087	2017-Abu Shootaf	Arthropoda	Insecta	Lepidoptera	2017	0.000889411	Abu Shootaf	ZZOther
1088	2017-Al Fahal	Arthropoda	Insecta	Lepidoptera	2017	0	Al Fahal	ZZOther
1089	2017-Abu Madafi	Cnidaria	Hydrozoa	Leptothecata	2017	0.423359	Abu Madafi	CnidLeptothecata
1090	2017-Abu Shoosha	Cnidaria	Hydrozoa	Leptothecata	2017	2.61754	Abu Shoosha	CnidLeptothecata
1091	2017-Abu Shootaf	Cnidaria	Hydrozoa	Leptothecata	2017	0.435811	Abu Shootaf	CnidLeptothecata
1092	2017-Al Fahal	Cnidaria	Hydrozoa	Leptothecata	2017	2.34182	Al Fahal	CnidLeptothecata
1093	2017-Abu Madafi	Mollusca	Bivalvia	Limida	2017	0	Abu Madafi	ZZOther
1094	2017-Abu Shoosha	Mollusca	Bivalvia	Limida	2017	0	Abu Shoosha	ZZOther
1095	2017-Abu Shootaf	Mollusca	Bivalvia	Limida	2017	0	Abu Shootaf	ZZOther
1096	2017-Al Fahal	Mollusca	Bivalvia	Limida	2017	0	Al Fahal	ZZOther
1097	2017-Abu Madafi	Porifera	Demospongiae	Lithistida	2017	0	Abu Madafi	ZZOther
1098	2017-Abu Shoosha	Porifera	Demospongiae	Lithistida	2017	0	Abu Shoosha	ZZOther
1099	2017-Abu Shootaf	Porifera	Demospongiae	Lithistida	2017	0	Abu Shootaf	ZZOther
1100	2017-Al Fahal	Porifera	Demospongiae	Lithistida	2017	0	Al Fahal	ZZOther
1101	2017-Abu Madafi	Mollusca	Gastropoda	Littorinimorpha	2017	0.034687	Abu Madafi	ZZOther
1102	2017-Abu Shoosha	Mollusca	Gastropoda	Littorinimorpha	2017	0.0133412	Abu Shoosha	ZZOther
1103	2017-Abu Shootaf	Mollusca	Gastropoda	Littorinimorpha	2017	0.0222353	Abu Shootaf	ZZOther
1104	2017-Al Fahal	Mollusca	Gastropoda	Littorinimorpha	2017	0.00266823	Al Fahal	ZZOther
1105	2017-Abu Madafi	Chordata	Mammalia	Mammalia.X	2017	0	Abu Madafi	ZZOther
1106	2017-Abu Shoosha	Chordata	Mammalia	Mammalia.X	2017	0	Abu Shoosha	ZZOther
1107	2017-Abu Shootaf	Chordata	Mammalia	Mammalia.X	2017	0	Abu Shootaf	ZZOther
1108	2017-Al Fahal	Chordata	Mammalia	Mammalia.X	2017	0	Al Fahal	ZZOther
1109	2017-Abu Madafi	Nematoda	Chromadorea	Monhysterida	2017	0.00533646	Abu Madafi	ZZOther
1110	2017-Abu Shoosha	Nematoda	Chromadorea	Monhysterida	2017	0	Abu Shoosha	ZZOther
1111	2017-Abu Shootaf	Nematoda	Chromadorea	Monhysterida	2017	0	Abu Shootaf	ZZOther
1112	2017-Al Fahal	Nematoda	Chromadorea	Monhysterida	2017	0	Al Fahal	ZZOther
1113	2017-Abu Madafi	Nemertea	Hoplonemertea	Monostilifera	2017	0.0080047	Abu Madafi	ZZOther
1114	2017-Abu Shoosha	Nemertea	Hoplonemertea	Monostilifera	2017	0.0080047	Abu Shoosha	ZZOther
1115	2017-Abu Shootaf	Nemertea	Hoplonemertea	Monostilifera	2017	0.0337976	Abu Shootaf	ZZOther
1116	2017-Al Fahal	Nemertea	Hoplonemertea	Monostilifera	2017	0.0133412	Al Fahal	ZZOther
1117	2017-Abu Madafi	Arthropoda	Hexanauplia	Monstrilloida	2017	0	Abu Madafi	ZZOther
1118	2017-Abu Shoosha	Arthropoda	Hexanauplia	Monstrilloida	2017	0	Abu Shoosha	ZZOther
1119	2017-Abu Shootaf	Arthropoda	Hexanauplia	Monstrilloida	2017	0	Abu Shootaf	ZZOther
1120	2017-Al Fahal	Arthropoda	Hexanauplia	Monstrilloida	2017	0	Al Fahal	ZZOther
1121	2017-Abu Madafi	Zygomycota	Zygomycetes	Mucorales	2017	0.00444705	Abu Madafi	ZZOther
1122	2017-Abu Shoosha	Zygomycota	Zygomycetes	Mucorales	2017	0	Abu Shoosha	ZZOther
1123	2017-Abu Shootaf	Zygomycota	Zygomycetes	Mucorales	2017	0.000889411	Abu Shootaf	ZZOther
1124	2017-Al Fahal	Zygomycota	Zygomycetes	Mucorales	2017	0	Al Fahal	ZZOther
1125	2017-Abu Madafi	Chordata	Elasmobranchii	Myliobatiformes	2017	0	Abu Madafi	ZZOther
1126	2017-Abu Shoosha	Chordata	Elasmobranchii	Myliobatiformes	2017	0	Abu Shoosha	ZZOther
1127	2017-Abu Shootaf	Chordata	Elasmobranchii	Myliobatiformes	2017	0	Abu Shootaf	ZZOther
1128	2017-Al Fahal	Chordata	Elasmobranchii	Myliobatiformes	2017	0	Al Fahal	ZZOther
1129	2017-Abu Madafi	Arthropoda	Ostracoda	Myodocopida	2017	0	Abu Madafi	ZZOther
1130	2017-Abu Shoosha	Arthropoda	Ostracoda	Myodocopida	2017	0	Abu Shoosha	ZZOther
1131	2017-Abu Shootaf	Arthropoda	Ostracoda	Myodocopida	2017	0	Abu Shootaf	ZZOther
1132	2017-Al Fahal	Arthropoda	Ostracoda	Myodocopida	2017	0	Al Fahal	ZZOther
1133	2017-Abu Madafi	Arthropoda	Malacostraca	Mysida	2017	0	Abu Madafi	ZZOther
1134	2017-Abu Shoosha	Arthropoda	Malacostraca	Mysida	2017	0.0382447	Abu Shoosha	ZZOther
1135	2017-Abu Shootaf	Arthropoda	Malacostraca	Mysida	2017	0.00533646	Abu Shootaf	ZZOther
1136	2017-Al Fahal	Arthropoda	Malacostraca	Mysida	2017	0.000889411	Al Fahal	ZZOther
1137	2017-Abu Madafi	Mollusca	Bivalvia	Mytilida	2017	0	Abu Madafi	ZZOther
1138	2017-Abu Shoosha	Mollusca	Bivalvia	Mytilida	2017	0	Abu Shoosha	ZZOther
1139	2017-Abu Shootaf	Mollusca	Bivalvia	Mytilida	2017	0	Abu Shootaf	ZZOther
1140	2017-Al Fahal	Mollusca	Bivalvia	Mytilida	2017	0	Al Fahal	ZZOther
1141	2017-Abu Madafi	Cnidaria	Hydrozoa	Narcomedusae	2017	0	Abu Madafi	ZZOther
1142	2017-Abu Shoosha	Cnidaria	Hydrozoa	Narcomedusae	2017	0	Abu Shoosha	ZZOther
1143	2017-Abu Shootaf	Cnidaria	Hydrozoa	Narcomedusae	2017	0	Abu Shootaf	ZZOther
1144	2017-Al Fahal	Cnidaria	Hydrozoa	Narcomedusae	2017	0	Al Fahal	ZZOther
1145	2017-Abu Madafi	Rhodophyta	Florideophyceae	Nemaliales	2017	0.01512	Abu Madafi	ZZOther
1146	2017-Abu Shoosha	Rhodophyta	Florideophyceae	Nemaliales	2017	0	Abu Shoosha	ZZOther
1147	2017-Abu Shootaf	Rhodophyta	Florideophyceae	Nemaliales	2017	0	Abu Shootaf	ZZOther
1148	2017-Al Fahal	Rhodophyta	Florideophyceae	Nemaliales	2017	0	Al Fahal	ZZOther
1149	2017-Abu Madafi	Mollusca	Gastropoda	Neogastropoda	2017	0.0444705	Abu Madafi	ZZOther
1150	2017-Abu Shoosha	Mollusca	Gastropoda	Neogastropoda	2017	0.118292	Abu Shoosha	ZZOther
1151	2017-Abu Shootaf	Mollusca	Gastropoda	Neogastropoda	2017	0.128965	Abu Shootaf	ZZOther
1152	2017-Al Fahal	Mollusca	Gastropoda	Neogastropoda	2017	0.134301	Al Fahal	ZZOther
1153	2017-Abu Madafi	Mollusca	Gastropoda	Nudibranchia	2017	1.21493	Abu Madafi	MollNudibranchia
1154	2017-Abu Shoosha	Mollusca	Gastropoda	Nudibranchia	2017	0.790686	Abu Shoosha	MollNudibranchia
1155	2017-Abu Shootaf	Mollusca	Gastropoda	Nudibranchia	2017	0.176103	Abu Shootaf	MollNudibranchia
1156	2017-Al Fahal	Mollusca	Gastropoda	Nudibranchia	2017	0.225021	Al Fahal	MollNudibranchia
1157	2017-Abu Madafi	Mollusca	Cephalopoda	Octopoda	2017	0	Abu Madafi	ZZOther
1158	2017-Abu Shoosha	Mollusca	Cephalopoda	Octopoda	2017	0	Abu Shoosha	ZZOther
1159	2017-Abu Shootaf	Mollusca	Cephalopoda	Octopoda	2017	0	Abu Shootaf	ZZOther
1160	2017-Al Fahal	Mollusca	Cephalopoda	Octopoda	2017	0	Al Fahal	ZZOther
1161	2017-Abu Madafi	Mollusca	Cephalopoda	Oegopsida	2017	0	Abu Madafi	ZZOther
1162	2017-Abu Shoosha	Mollusca	Cephalopoda	Oegopsida	2017	0	Abu Shoosha	ZZOther
1163	2017-Abu Shootaf	Mollusca	Cephalopoda	Oegopsida	2017	0	Abu Shootaf	ZZOther
1164	2017-Al Fahal	Mollusca	Cephalopoda	Oegopsida	2017	0.0578117	Al Fahal	ZZOther
1165	2017-Abu Madafi	Arthropoda	Branchiopoda	Onychopoda	2017	0	Abu Madafi	ZZOther
1166	2017-Abu Shoosha	Arthropoda	Branchiopoda	Onychopoda	2017	0	Abu Shoosha	ZZOther
1167	2017-Abu Shootaf	Arthropoda	Branchiopoda	Onychopoda	2017	0.0133412	Abu Shootaf	ZZOther
1168	2017-Al Fahal	Arthropoda	Branchiopoda	Onychopoda	2017	0	Al Fahal	ZZOther
1169	2017-Abu Madafi	Echinodermata	Ophiuroidea	Ophiacanthida	2017	0.0337976	Abu Madafi	ZZOther
1170	2017-Abu Shoosha	Echinodermata	Ophiuroidea	Ophiacanthida	2017	0.160094	Abu Shoosha	ZZOther
1171	2017-Abu Shootaf	Echinodermata	Ophiuroidea	Ophiacanthida	2017	0.0373552	Abu Shootaf	ZZOther
1172	2017-Al Fahal	Echinodermata	Ophiuroidea	Ophiacanthida	2017	0.410018	Al Fahal	ZZOther
1173	2017-Abu Madafi	Echinodermata	Amphilepidida	Ophiurida	2017	0.019567	Abu Madafi	ZZOther
1174	2017-Abu Shoosha	Echinodermata	Amphilepidida	Ophiurida	2017	0.157426	Abu Shoosha	ZZOther
1175	2017-Abu Shootaf	Echinodermata	Amphilepidida	Ophiurida	2017	0.149421	Abu Shootaf	ZZOther
1176	2017-Al Fahal	Echinodermata	Amphilepidida	Ophiurida	2017	0.154757	Al Fahal	ZZOther
1177	2017-Abu Madafi	Echinodermata	Ophiuroidea	Ophiuroidea.X	2017	0.0613693	Abu Madafi	EchiOphiuroidea.X
1178	2017-Abu Shoosha	Echinodermata	Ophiuroidea	Ophiuroidea.X	2017	1.00681	Abu Shoosha	EchiOphiuroidea.X
1179	2017-Abu Shootaf	Echinodermata	Ophiuroidea	Ophiuroidea.X	2017	1.16157	Abu Shootaf	EchiOphiuroidea.X
1180	2017-Al Fahal	Echinodermata	Ophiuroidea	Ophiuroidea.X	2017	1.75303	Al Fahal	EchiOphiuroidea.X
1181	2017-Abu Madafi	Arthropoda	Arachnida	Opiliones	2017	0.00177882	Abu Madafi	ZZOther
1182	2017-Abu Shoosha	Arthropoda	Arachnida	Opiliones	2017	0.00533646	Abu Shoosha	ZZOther
1183	2017-Abu Shootaf	Arthropoda	Arachnida	Opiliones	2017	0	Abu Shootaf	ZZOther
1184	2017-Al Fahal	Arthropoda	Arachnida	Opiliones	2017	0	Al Fahal	ZZOther
1185	2017-Abu Madafi	Mollusca	Bivalvia	Ostreida	2017	0	Abu Madafi	ZZOther
1186	2017-Abu Shoosha	Mollusca	Bivalvia	Ostreida	2017	0	Abu Shoosha	ZZOther
1187	2017-Abu Shootaf	Mollusca	Bivalvia	Ostreida	2017	0	Abu Shootaf	ZZOther
1188	2017-Al Fahal	Mollusca	Bivalvia	Ostreida	2017	0	Al Fahal	ZZOther
1189	2017-Abu Madafi	Chordata	Actinopterygii	Ovalentaria	2017	0.0106729	Abu Madafi	ChorOvalentaria
1190	2017-Abu Shoosha	Chordata	Actinopterygii	Ovalentaria	2017	0.0542541	Abu Shoosha	ChorOvalentaria
1191	2017-Abu Shootaf	Chordata	Actinopterygii	Ovalentaria	2017	0.0160094	Abu Shootaf	ChorOvalentaria
1192	2017-Al Fahal	Chordata	Actinopterygii	Ovalentaria	2017	2.02252	Al Fahal	ChorOvalentaria
1193	2017-Abu Madafi	Nemertea	Palaeonemertea	Palaeonemertea.X	2017	0.000889411	Abu Madafi	ZZOther
1194	2017-Abu Shoosha	Nemertea	Palaeonemertea	Palaeonemertea.X	2017	0.0293506	Abu Shoosha	ZZOther
1195	2017-Abu Shootaf	Nemertea	Palaeonemertea	Palaeonemertea.X	2017	0.0373552	Abu Shootaf	ZZOther
1196	2017-Al Fahal	Nemertea	Palaeonemertea	Palaeonemertea.X	2017	0.00177882	Al Fahal	ZZOther
1197	2017-Abu Madafi	Arthropoda	Pycnogonida	Pantopoda	2017	0	Abu Madafi	ZZOther
1198	2017-Abu Shoosha	Arthropoda	Pycnogonida	Pantopoda	2017	0	Abu Shoosha	ZZOther
1199	2017-Abu Shootaf	Arthropoda	Pycnogonida	Pantopoda	2017	0.00444705	Abu Shootaf	ZZOther
1200	2017-Al Fahal	Arthropoda	Pycnogonida	Pantopoda	2017	0.00266823	Al Fahal	ZZOther
1201	2017-Abu Madafi	Chordata	Aves	Passeriformes	2017	0	Abu Madafi	ZZOther
1202	2017-Abu Shoosha	Chordata	Aves	Passeriformes	2017	0	Abu Shoosha	ZZOther
1203	2017-Abu Shootaf	Chordata	Aves	Passeriformes	2017	0	Abu Shootaf	ZZOther
1204	2017-Al Fahal	Chordata	Aves	Passeriformes	2017	0	Al Fahal	ZZOther
1205	2017-Abu Madafi	Chordata	Actinopterygii	Perciformes	2017	0.493623	Abu Madafi	ZZOther
1206	2017-Abu Shoosha	Chordata	Actinopterygii	Perciformes	2017	0	Abu Shoosha	ZZOther
1207	2017-Abu Shootaf	Chordata	Actinopterygii	Perciformes	2017	0.00355764	Abu Shootaf	ZZOther
1208	2017-Al Fahal	Chordata	Actinopterygii	Perciformes	2017	0	Al Fahal	ZZOther
1209	2017-Abu Madafi	Heterokontophyta	Oomycota	Peronosporales	2017	0	Abu Madafi	ZZOther
1210	2017-Abu Shoosha	Heterokontophyta	Oomycota	Peronosporales	2017	0	Abu Shoosha	ZZOther
1211	2017-Abu Shootaf	Heterokontophyta	Oomycota	Peronosporales	2017	0	Abu Shootaf	ZZOther
1212	2017-Al Fahal	Heterokontophyta	Oomycota	Peronosporales	2017	0	Al Fahal	ZZOther
1213	2017-Abu Madafi	Rhodophyta	Florideophyceae	Peyssonneliales	2017	0.790686	Abu Madafi	ZZOther
1214	2017-Abu Shoosha	Rhodophyta	Florideophyceae	Peyssonneliales	2017	0.123628	Abu Shoosha	ZZOther
1215	2017-Abu Shootaf	Rhodophyta	Florideophyceae	Peyssonneliales	2017	0.12096	Abu Shootaf	ZZOther
1216	2017-Al Fahal	Rhodophyta	Florideophyceae	Peyssonneliales	2017	0.143195	Al Fahal	ZZOther
1217	2017-Abu Madafi	Sipuncula	Phascolosomatidea	Phascolosomatida	2017	0.338865	Abu Madafi	ZZOther
1218	2017-Abu Shoosha	Sipuncula	Phascolosomatidea	Phascolosomatida	2017	0.625256	Abu Shoosha	ZZOther
1219	2017-Abu Shootaf	Sipuncula	Phascolosomatidea	Phascolosomatida	2017	0.795133	Abu Shootaf	ZZOther
1220	2017-Al Fahal	Sipuncula	Phascolosomatidea	Phascolosomatida	2017	0.357543	Al Fahal	ZZOther
1221	2017-Abu Madafi	Annelida	Polychaeta	Phyllodocida	2017	4.84729	Abu Madafi	AnnePhyllodocida
1222	2017-Abu Shoosha	Annelida	Polychaeta	Phyllodocida	2017	6.90361	Abu Shoosha	AnnePhyllodocida
1223	2017-Abu Shootaf	Annelida	Polychaeta	Phyllodocida	2017	4.41681	Abu Shootaf	AnnePhyllodocida
1224	2017-Al Fahal	Annelida	Polychaeta	Phyllodocida	2017	5.80696	Al Fahal	AnnePhyllodocida
1225	2017-Abu Madafi	Mollusca	Gastropoda	Pleurobranchomorpha	2017	0.00177882	Abu Madafi	ZZOther
1226	2017-Abu Shoosha	Mollusca	Gastropoda	Pleurobranchomorpha	2017	0	Abu Shoosha	ZZOther
1227	2017-Abu Shootaf	Mollusca	Gastropoda	Pleurobranchomorpha	2017	0	Abu Shootaf	ZZOther
1228	2017-Al Fahal	Mollusca	Gastropoda	Pleurobranchomorpha	2017	0.0773787	Al Fahal	ZZOther
1229	2017-Abu Madafi	Rotifera	Monogononta	Ploima	2017	0	Abu Madafi	ZZOther
1230	2017-Abu Shoosha	Rotifera	Monogononta	Ploima	2017	0	Abu Shoosha	ZZOther
1231	2017-Abu Shootaf	Rotifera	Monogononta	Ploima	2017	0	Abu Shootaf	ZZOther
1232	2017-Al Fahal	Rotifera	Monogononta	Ploima	2017	0	Al Fahal	ZZOther
1233	2017-Abu Madafi	Arthropoda	Ostracoda	Podocopida	2017	0	Abu Madafi	ZZOther
1234	2017-Abu Shoosha	Arthropoda	Ostracoda	Podocopida	2017	0.00444705	Abu Shoosha	ZZOther
1235	2017-Abu Shootaf	Arthropoda	Ostracoda	Podocopida	2017	0	Abu Shootaf	ZZOther
1236	2017-Al Fahal	Arthropoda	Ostracoda	Podocopida	2017	0	Al Fahal	ZZOther
1237	2017-Abu Madafi	Porifera	Demospongiae	Poecilosclerida	2017	1.2345	Abu Madafi	PoriPoecilosclerida
1238	2017-Abu Shoosha	Porifera	Demospongiae	Poecilosclerida	2017	0.592348	Abu Shoosha	PoriPoecilosclerida
1239	2017-Abu Shootaf	Porifera	Demospongiae	Poecilosclerida	2017	0.795133	Abu Shootaf	PoriPoecilosclerida
1240	2017-Al Fahal	Porifera	Demospongiae	Poecilosclerida	2017	0.549656	Al Fahal	PoriPoecilosclerida
1241	2017-Abu Madafi	Annelida	Polychaeta	Polychaeta__order_incertae_sedis	2017	0	Abu Madafi	ZZOther
1242	2017-Abu Shoosha	Annelida	Polychaeta	Polychaeta__order_incertae_sedis	2017	0	Abu Shoosha	ZZOther
1243	2017-Abu Shootaf	Annelida	Polychaeta	Polychaeta__order_incertae_sedis	2017	0	Abu Shootaf	ZZOther
1244	2017-Al Fahal	Annelida	Polychaeta	Polychaeta__order_incertae_sedis	2017	0	Al Fahal	ZZOther
1245	2017-Abu Madafi	Annelida	Polychaeta	Polychaeta_incertae_sedis	2017	0	Abu Madafi	ZZOther
1246	2017-Abu Shoosha	Annelida	Polychaeta	Polychaeta_incertae_sedis	2017	0	Abu Shoosha	ZZOther
1247	2017-Abu Shootaf	Annelida	Polychaeta	Polychaeta_incertae_sedis	2017	0	Abu Shootaf	ZZOther
1248	2017-Al Fahal	Annelida	Polychaeta	Polychaeta_incertae_sedis	2017	0	Al Fahal	ZZOther
1249	2017-Abu Madafi	Annelida	Polychaeta	Polychaeta.X	2017	3.31394	Abu Madafi	AnnePolychaeta.X
1250	2017-Abu Shoosha	Annelida	Polychaeta	Polychaeta.X	2017	4.27451	Abu Shoosha	AnnePolychaeta.X
1251	2017-Abu Shootaf	Annelida	Polychaeta	Polychaeta.X	2017	4.75123	Abu Shootaf	AnnePolychaeta.X
1252	2017-Al Fahal	Annelida	Polychaeta	Polychaeta.X	2017	1.69788	Al Fahal	AnnePolychaeta.X
1253	2017-Abu Madafi	Platyhelminthes	Rhabditophora	Polycladida	2017	0	Abu Madafi	ZZOther
1254	2017-Abu Shoosha	Platyhelminthes	Rhabditophora	Polycladida	2017	0	Abu Shoosha	ZZOther
1255	2017-Abu Shootaf	Platyhelminthes	Rhabditophora	Polycladida	2017	0	Abu Shootaf	ZZOther
1256	2017-Al Fahal	Platyhelminthes	Rhabditophora	Polycladida	2017	0	Al Fahal	ZZOther
1257	2017-Abu Madafi	Mollusca	Polyplacophora	Polyplacophora.X	2017	0	Abu Madafi	ZZOther
1258	2017-Abu Shoosha	Mollusca	Polyplacophora	Polyplacophora.X	2017	0.000889411	Abu Shoosha	ZZOther
1259	2017-Abu Shootaf	Mollusca	Polyplacophora	Polyplacophora.X	2017	0.00177882	Abu Shootaf	ZZOther
1260	2017-Al Fahal	Mollusca	Polyplacophora	Polyplacophora.X	2017	0.0186776	Al Fahal	ZZOther
1261	2017-Abu Madafi	Chordata	Mammalia	Primates	2017	0.00978352	Abu Madafi	ZZOther
1262	2017-Abu Shoosha	Chordata	Mammalia	Primates	2017	0.00177882	Abu Shoosha	ZZOther
1263	2017-Abu Shootaf	Chordata	Mammalia	Primates	2017	0.0160094	Abu Shootaf	ZZOther
1264	2017-Al Fahal	Chordata	Mammalia	Primates	2017	0.0080047	Al Fahal	ZZOther
1265	2017-Abu Madafi	Chordata	Aves	Psittaciformes	2017	0	Abu Madafi	ZZOther
1266	2017-Abu Shoosha	Chordata	Aves	Psittaciformes	2017	0	Abu Shoosha	ZZOther
1267	2017-Abu Shootaf	Chordata	Aves	Psittaciformes	2017	0	Abu Shootaf	ZZOther
1268	2017-Al Fahal	Chordata	Aves	Psittaciformes	2017	0	Al Fahal	ZZOther
1269	2017-Abu Madafi	Mollusca	Gastropoda	Pteropoda	2017	0	Abu Madafi	ZZOther
1270	2017-Abu Shoosha	Mollusca	Gastropoda	Pteropoda	2017	0	Abu Shoosha	ZZOther
1271	2017-Abu Shootaf	Mollusca	Gastropoda	Pteropoda	2017	0	Abu Shootaf	ZZOther
1272	2017-Al Fahal	Mollusca	Gastropoda	Pteropoda	2017	0	Al Fahal	ZZOther
1273	2017-Abu Madafi	Heterokontophyta	Oomycota	Pythiales	2017	0	Abu Madafi	ZZOther
1274	2017-Abu Shoosha	Heterokontophyta	Oomycota	Pythiales	2017	0	Abu Shoosha	ZZOther
1275	2017-Abu Shootaf	Heterokontophyta	Oomycota	Pythiales	2017	0	Abu Shootaf	ZZOther
1276	2017-Al Fahal	Heterokontophyta	Oomycota	Pythiales	2017	0	Al Fahal	ZZOther
1277	2017-Abu Madafi	Nematoda	Chromadorea	Rhabditida	2017	0	Abu Madafi	ZZOther
1278	2017-Abu Shoosha	Nematoda	Chromadorea	Rhabditida	2017	0	Abu Shoosha	ZZOther
1279	2017-Abu Shootaf	Nematoda	Chromadorea	Rhabditida	2017	0	Abu Shootaf	ZZOther
1280	2017-Al Fahal	Nematoda	Chromadorea	Rhabditida	2017	0	Al Fahal	ZZOther
1281	2017-Abu Madafi	Rhodophyta	Florideophyceae	Rhodymeniales	2017	0.00711528	Abu Madafi	ZZOther
1282	2017-Abu Shoosha	Rhodophyta	Florideophyceae	Rhodymeniales	2017	0	Abu Shoosha	ZZOther
1283	2017-Abu Shootaf	Rhodophyta	Florideophyceae	Rhodymeniales	2017	0.0124517	Abu Shootaf	ZZOther
1284	2017-Al Fahal	Rhodophyta	Florideophyceae	Rhodymeniales	2017	0	Al Fahal	ZZOther
1285	2017-Abu Madafi	Annelida	Clitellata	Rhynchobdellida	2017	0	Abu Madafi	ZZOther
1286	2017-Abu Shoosha	Annelida	Clitellata	Rhynchobdellida	2017	0	Abu Shoosha	ZZOther
1287	2017-Abu Shootaf	Annelida	Clitellata	Rhynchobdellida	2017	0	Abu Shootaf	ZZOther
1288	2017-Al Fahal	Annelida	Clitellata	Rhynchobdellida	2017	0	Al Fahal	ZZOther
1289	2017-Abu Madafi	Basidiomycota	Agaricomycetes	Russulales	2017	0	Abu Madafi	ZZOther
1290	2017-Abu Shoosha	Basidiomycota	Agaricomycetes	Russulales	2017	0	Abu Shoosha	ZZOther
1291	2017-Abu Shootaf	Basidiomycota	Agaricomycetes	Russulales	2017	0	Abu Shootaf	ZZOther
1292	2017-Al Fahal	Basidiomycota	Agaricomycetes	Russulales	2017	0	Al Fahal	ZZOther
1293	2017-Abu Madafi	Annelida	Polychaeta	Sabellida	2017	0	Abu Madafi	ZZOther
1294	2017-Abu Shoosha	Annelida	Polychaeta	Sabellida	2017	0	Abu Shoosha	ZZOther
1295	2017-Abu Shootaf	Annelida	Polychaeta	Sabellida	2017	0	Abu Shootaf	ZZOther
1296	2017-Al Fahal	Annelida	Polychaeta	Sabellida	2017	0	Al Fahal	ZZOther
1297	2017-Abu Madafi	Ascomycota	Saccharomycetes	Saccharomycetales	2017	0	Abu Madafi	ZZOther
1298	2017-Abu Shoosha	Ascomycota	Saccharomycetes	Saccharomycetales	2017	0	Abu Shoosha	ZZOther
1299	2017-Abu Shootaf	Ascomycota	Saccharomycetes	Saccharomycetales	2017	0	Abu Shootaf	ZZOther
1300	2017-Al Fahal	Ascomycota	Saccharomycetes	Saccharomycetales	2017	0	Al Fahal	ZZOther
1301	2017-Abu Madafi	Heterokontophyta	Oomycota	Saprolegniales	2017	0.00355764	Abu Madafi	ZZOther
1302	2017-Abu Shoosha	Heterokontophyta	Oomycota	Saprolegniales	2017	0.00266823	Abu Shoosha	ZZOther
1303	2017-Abu Shootaf	Heterokontophyta	Oomycota	Saprolegniales	2017	0.00355764	Abu Shootaf	ZZOther
1304	2017-Al Fahal	Heterokontophyta	Oomycota	Saprolegniales	2017	0.00266823	Al Fahal	ZZOther
1305	2017-Abu Madafi	Arthropoda	Arachnida	Sarcoptiformes	2017	0.000889411	Abu Madafi	ZZOther
1306	2017-Abu Shoosha	Arthropoda	Arachnida	Sarcoptiformes	2017	0	Abu Shoosha	ZZOther
1307	2017-Abu Shootaf	Arthropoda	Arachnida	Sarcoptiformes	2017	0	Abu Shootaf	ZZOther
1308	2017-Al Fahal	Arthropoda	Arachnida	Sarcoptiformes	2017	0	Al Fahal	ZZOther
1309	2017-Abu Madafi	Cnidaria	Anthozoa	Scleractinia	2017	0.00711528	Abu Madafi	ZZOther
1310	2017-Abu Shoosha	Cnidaria	Anthozoa	Scleractinia	2017	0.00622587	Abu Shoosha	ZZOther
1311	2017-Abu Shootaf	Cnidaria	Anthozoa	Scleractinia	2017	0.0684846	Abu Shootaf	ZZOther
1312	2017-Al Fahal	Cnidaria	Anthozoa	Scleractinia	2017	0.0213459	Al Fahal	ZZOther
1313	2017-Abu Madafi	Chordata	Actinopterygii	Scombriformes	2017	0	Abu Madafi	ZZOther
1314	2017-Abu Shoosha	Chordata	Actinopterygii	Scombriformes	2017	0	Abu Shoosha	ZZOther
1315	2017-Abu Shootaf	Chordata	Actinopterygii	Scombriformes	2017	0	Abu Shootaf	ZZOther
1316	2017-Al Fahal	Chordata	Actinopterygii	Scombriformes	2017	0	Al Fahal	ZZOther
1317	2017-Abu Madafi	Chordata	Actinopterygii	Scorpaeniformes	2017	0	Abu Madafi	ZZOther
1318	2017-Abu Shoosha	Chordata	Actinopterygii	Scorpaeniformes	2017	0	Abu Shoosha	ZZOther
1319	2017-Abu Shootaf	Chordata	Actinopterygii	Scorpaeniformes	2017	0	Abu Shootaf	ZZOther
1320	2017-Al Fahal	Chordata	Actinopterygii	Scorpaeniformes	2017	0	Al Fahal	ZZOther
1321	2017-Abu Madafi	Arthropoda	Arachnida	Scorpiones	2017	0.00266823	Abu Madafi	ZZOther
1322	2017-Abu Shoosha	Arthropoda	Arachnida	Scorpiones	2017	0	Abu Shoosha	ZZOther
1323	2017-Abu Shootaf	Arthropoda	Arachnida	Scorpiones	2017	0.000889411	Abu Shootaf	ZZOther
1324	2017-Al Fahal	Arthropoda	Arachnida	Scorpiones	2017	0	Al Fahal	ZZOther
1325	2017-Abu Madafi	Cnidaria	Scyphozoa	Semaeostomeae	2017	0	Abu Madafi	ZZOther
1326	2017-Abu Shoosha	Cnidaria	Scyphozoa	Semaeostomeae	2017	0.00266823	Abu Shoosha	ZZOther
1327	2017-Abu Shootaf	Cnidaria	Scyphozoa	Semaeostomeae	2017	0	Abu Shootaf	ZZOther
1328	2017-Al Fahal	Cnidaria	Scyphozoa	Semaeostomeae	2017	0	Al Fahal	ZZOther
1329	2017-Abu Madafi	Mollusca	Cephalopoda	Sepiida	2017	0	Abu Madafi	ZZOther
1330	2017-Abu Shoosha	Mollusca	Cephalopoda	Sepiida	2017	0	Abu Shoosha	ZZOther
1331	2017-Abu Shootaf	Mollusca	Cephalopoda	Sepiida	2017	0	Abu Shootaf	ZZOther
1332	2017-Al Fahal	Mollusca	Cephalopoda	Sepiida	2017	0	Al Fahal	ZZOther
1333	2017-Abu Madafi	Arthropoda	Hexanauplia	Sessilia	2017	0	Abu Madafi	ZZOther
1334	2017-Abu Shoosha	Arthropoda	Hexanauplia	Sessilia	2017	0	Abu Shoosha	ZZOther
1335	2017-Abu Shootaf	Arthropoda	Hexanauplia	Sessilia	2017	0.0898305	Abu Shootaf	ZZOther
1336	2017-Al Fahal	Arthropoda	Hexanauplia	Sessilia	2017	0.00355764	Al Fahal	ZZOther
1337	2017-Abu Madafi	Cnidaria	Hydrozoa	Siphonophorae	2017	0	Abu Madafi	ZZOther
1338	2017-Abu Shoosha	Cnidaria	Hydrozoa	Siphonophorae	2017	0.00177882	Abu Shoosha	ZZOther
1339	2017-Abu Shootaf	Cnidaria	Hydrozoa	Siphonophorae	2017	0.00355764	Abu Shootaf	ZZOther
1340	2017-Al Fahal	Cnidaria	Hydrozoa	Siphonophorae	2017	0.0453599	Al Fahal	ZZOther
1341	2017-Abu Madafi	Arthropoda	Hexanauplia	Siphonostomatoida	2017	0	Abu Madafi	ZZOther
1342	2017-Abu Shoosha	Arthropoda	Hexanauplia	Siphonostomatoida	2017	0	Abu Shoosha	ZZOther
1343	2017-Abu Shootaf	Arthropoda	Hexanauplia	Siphonostomatoida	2017	0	Abu Shootaf	ZZOther
1344	2017-Al Fahal	Arthropoda	Hexanauplia	Siphonostomatoida	2017	0	Al Fahal	ZZOther
1345	2017-Abu Madafi	Sipuncula	Sipuncula.X	Sipuncula.X.X	2017	0.000889411	Abu Madafi	ZZOther
1346	2017-Abu Shoosha	Sipuncula	Sipuncula.X	Sipuncula.X.X	2017	0	Abu Shoosha	ZZOther
1347	2017-Abu Shootaf	Sipuncula	Sipuncula.X	Sipuncula.X.X	2017	0	Abu Shootaf	ZZOther
1348	2017-Al Fahal	Sipuncula	Sipuncula.X	Sipuncula.X.X	2017	0.00711528	Al Fahal	ZZOther
1349	2017-Abu Madafi	Echinodermata	Echinoidea	Spatangoida	2017	0	Abu Madafi	ZZOther
1350	2017-Abu Shoosha	Echinodermata	Echinoidea	Spatangoida	2017	0	Abu Shoosha	ZZOther
1351	2017-Abu Shootaf	Echinodermata	Echinoidea	Spatangoida	2017	0	Abu Shootaf	ZZOther
1352	2017-Al Fahal	Echinodermata	Echinoidea	Spatangoida	2017	0	Al Fahal	ZZOther
1353	2017-Abu Madafi	Annelida	Polychaeta	Spionida	2017	0	Abu Madafi	ZZOther
1354	2017-Abu Shoosha	Annelida	Polychaeta	Spionida	2017	0	Abu Shoosha	ZZOther
1355	2017-Abu Shootaf	Annelida	Polychaeta	Spionida	2017	0	Abu Shootaf	ZZOther
1356	2017-Al Fahal	Annelida	Polychaeta	Spionida	2017	0	Al Fahal	ZZOther
1357	2017-Abu Madafi	Porifera	Demospongiae	Spirophorida	2017	0	Abu Madafi	ZZOther
1358	2017-Abu Shoosha	Porifera	Demospongiae	Spirophorida	2017	0.00177882	Abu Shoosha	ZZOther
1359	2017-Abu Shootaf	Porifera	Demospongiae	Spirophorida	2017	0.0080047	Abu Shootaf	ZZOther
1360	2017-Al Fahal	Porifera	Demospongiae	Spirophorida	2017	0.0106729	Al Fahal	ZZOther
1361	2017-Abu Madafi	Chordata	Reptilia	Squamata	2017	0	Abu Madafi	ZZOther
1362	2017-Abu Shoosha	Chordata	Reptilia	Squamata	2017	0.0400235	Abu Shoosha	ZZOther
1363	2017-Abu Shootaf	Chordata	Reptilia	Squamata	2017	0.00444705	Abu Shootaf	ZZOther
1364	2017-Al Fahal	Chordata	Reptilia	Squamata	2017	0	Al Fahal	ZZOther
1365	2017-Abu Madafi	Cnidaria	Staurozoa	Stauromedusae	2017	0	Abu Madafi	ZZOther
1366	2017-Abu Shoosha	Cnidaria	Staurozoa	Stauromedusae	2017	0	Abu Shoosha	ZZOther
1367	2017-Abu Shootaf	Cnidaria	Staurozoa	Stauromedusae	2017	0	Abu Shootaf	ZZOther
1368	2017-Al Fahal	Cnidaria	Staurozoa	Stauromedusae	2017	0	Al Fahal	ZZOther
1369	2017-Abu Madafi	Chordata	Ascidiacea	Stolidobranchia	2017	0.00177882	Abu Madafi	ZZOther
1370	2017-Abu Shoosha	Chordata	Ascidiacea	Stolidobranchia	2017	0	Abu Shoosha	ZZOther
1371	2017-Abu Shootaf	Chordata	Ascidiacea	Stolidobranchia	2017	0.00889411	Abu Shootaf	ZZOther
1372	2017-Al Fahal	Chordata	Ascidiacea	Stolidobranchia	2017	0.00177882	Al Fahal	ZZOther
1373	2017-Abu Madafi	Arthropoda	Malacostraca	Stomatopoda	2017	0	Abu Madafi	ZZOther
1374	2017-Abu Shoosha	Arthropoda	Malacostraca	Stomatopoda	2017	0	Abu Shoosha	ZZOther
1375	2017-Abu Shootaf	Arthropoda	Malacostraca	Stomatopoda	2017	0	Abu Shootaf	ZZOther
1376	2017-Al Fahal	Arthropoda	Malacostraca	Stomatopoda	2017	0	Al Fahal	ZZOther
1377	2017-Abu Madafi	Mollusca	Gastropoda	Stylommatophora	2017	0	Abu Madafi	ZZOther
1378	2017-Abu Shoosha	Mollusca	Gastropoda	Stylommatophora	2017	0.00177882	Abu Shoosha	ZZOther
1379	2017-Abu Shootaf	Mollusca	Gastropoda	Stylommatophora	2017	0.0106729	Abu Shootaf	ZZOther
1380	2017-Al Fahal	Mollusca	Gastropoda	Stylommatophora	2017	0	Al Fahal	ZZOther
1381	2017-Abu Madafi	Echinodermata	Holothuroidea	Synallactida	2017	0.00266823	Abu Madafi	ZZOther
1382	2017-Abu Shoosha	Echinodermata	Holothuroidea	Synallactida	2017	0	Abu Shoosha	ZZOther
1383	2017-Abu Shootaf	Echinodermata	Holothuroidea	Synallactida	2017	0	Abu Shootaf	ZZOther
1384	2017-Al Fahal	Echinodermata	Holothuroidea	Synallactida	2017	0	Al Fahal	ZZOther
1385	2017-Abu Madafi	Annelida	Polychaeta	Terebellida	2017	0.0960564	Abu Madafi	ZZOther
1386	2017-Abu Shoosha	Annelida	Polychaeta	Terebellida	2017	0.168988	Abu Shoosha	ZZOther
1387	2017-Abu Shootaf	Annelida	Polychaeta	Terebellida	2017	0.249924	Abu Shootaf	ZZOther
1388	2017-Al Fahal	Annelida	Polychaeta	Terebellida	2017	0.0978352	Al Fahal	ZZOther
1389	2017-Abu Madafi	Chordata	Reptilia	Testudines	2017	0	Abu Madafi	ZZOther
1390	2017-Abu Shoosha	Chordata	Reptilia	Testudines	2017	0	Abu Shoosha	ZZOther
1391	2017-Abu Shootaf	Chordata	Reptilia	Testudines	2017	0	Abu Shootaf	ZZOther
1392	2017-Al Fahal	Chordata	Reptilia	Testudines	2017	0	Al Fahal	ZZOther
1393	2017-Abu Madafi	Arthropoda	Insecta	Thysanoptera	2017	0	Abu Madafi	ZZOther
1394	2017-Abu Shoosha	Arthropoda	Insecta	Thysanoptera	2017	0	Abu Shoosha	ZZOther
1395	2017-Abu Shootaf	Arthropoda	Insecta	Thysanoptera	2017	0	Abu Shootaf	ZZOther
1396	2017-Al Fahal	Arthropoda	Insecta	Thysanoptera	2017	0	Al Fahal	ZZOther
1397	2017-Abu Madafi	Cnidaria	Hydrozoa	Trachymedusae	2017	0	Abu Madafi	ZZOther
1398	2017-Abu Shoosha	Cnidaria	Hydrozoa	Trachymedusae	2017	0	Abu Shoosha	ZZOther
1399	2017-Abu Shootaf	Cnidaria	Hydrozoa	Trachymedusae	2017	0	Abu Shootaf	ZZOther
1400	2017-Al Fahal	Cnidaria	Hydrozoa	Trachymedusae	2017	0	Al Fahal	ZZOther
1401	2017-Abu Madafi	Mollusca	Gastropoda	Trochida	2017	0.0524752	Abu Madafi	ZZOther
1402	2017-Abu Shoosha	Mollusca	Gastropoda	Trochida	2017	0.0702634	Abu Shoosha	ZZOther
1403	2017-Abu Shootaf	Mollusca	Gastropoda	Trochida	2017	0.0355764	Abu Shootaf	ZZOther
1404	2017-Al Fahal	Mollusca	Gastropoda	Trochida	2017	0.100503	Al Fahal	ZZOther
1405	2017-Abu Madafi	Arthropoda	Arachnida	Trombidiformes	2017	0.0524752	Abu Madafi	ZZOther
1406	2017-Abu Shoosha	Arthropoda	Arachnida	Trombidiformes	2017	0.0355764	Abu Shoosha	ZZOther
1407	2017-Abu Shootaf	Arthropoda	Arachnida	Trombidiformes	2017	0.0409129	Abu Shootaf	ZZOther
1408	2017-Al Fahal	Arthropoda	Arachnida	Trombidiformes	2017	0.100503	Al Fahal	ZZOther
1409	2017-Abu Madafi	Unknown	Unknown	Unknown	2017	65.5771	Abu Madafi	ZZUnknown
1410	2017-Abu Shoosha	Unknown	Unknown	Unknown	2017	63.8392	Abu Shoosha	ZZUnknown
1411	2017-Abu Shootaf	Unknown	Unknown	Unknown	2017	62.8778	Abu Shootaf	ZZUnknown
1412	2017-Al Fahal	Unknown	Unknown	Unknown	2017	59.6697	Al Fahal	ZZUnknown
1413	2017-Abu Madafi	Echinodermata	Asteroidea	Valvatida	2017	0	Abu Madafi	ZZOther
1414	2017-Abu Shoosha	Echinodermata	Asteroidea	Valvatida	2017	0	Abu Shoosha	ZZOther
1415	2017-Abu Shootaf	Echinodermata	Asteroidea	Valvatida	2017	0.000889411	Abu Shootaf	ZZOther
1416	2017-Al Fahal	Echinodermata	Asteroidea	Valvatida	2017	0	Al Fahal	ZZOther
1417	2017-Abu Madafi	Mollusca	Bivalvia	Venerida	2017	0	Abu Madafi	ZZOther
1418	2017-Abu Shoosha	Mollusca	Bivalvia	Venerida	2017	0	Abu Shoosha	ZZOther
1419	2017-Abu Shootaf	Mollusca	Bivalvia	Venerida	2017	0.0124517	Abu Shootaf	ZZOther
1420	2017-Al Fahal	Mollusca	Bivalvia	Venerida	2017	0	Al Fahal	ZZOther
1421	2017-Abu Madafi	Porifera	Demospongiae	Verongida	2017	0.00889411	Abu Madafi	ZZOther
1422	2017-Abu Shoosha	Porifera	Demospongiae	Verongida	2017	0	Abu Shoosha	ZZOther
1423	2017-Abu Shootaf	Porifera	Demospongiae	Verongida	2017	0.00266823	Abu Shootaf	ZZOther
1424	2017-Al Fahal	Porifera	Demospongiae	Verongida	2017	0	Al Fahal	ZZOther
1425	2019-Abu Madafi	Chordata	Actinopterygii	Acanthuriformes	2019	0	Abu Madafi	ZZOther
1426	2019-Abu Shoosha	Chordata	Actinopterygii	Acanthuriformes	2019	0	Abu Shoosha	ZZOther
1427	2019-Al Fahal	Chordata	Actinopterygii	Acanthuriformes	2019	0	Al Fahal	ZZOther
1428	2019-Abu Madafi	Platyhelminthes	Turbellaria	Acoela	2019	0.00711528	Abu Madafi	ZZOther
1429	2019-Abu Shoosha	Platyhelminthes	Turbellaria	Acoela	2019	0.0222353	Abu Shoosha	ZZOther
1430	2019-Al Fahal	Platyhelminthes	Turbellaria	Acoela	2019	0.0106729	Al Fahal	ZZOther
1431	2019-Abu Madafi	Rhodophyta	Florideophyceae	Acrochaetiales	2019	0	Abu Madafi	ZZOther
1432	2019-Abu Shoosha	Rhodophyta	Florideophyceae	Acrochaetiales	2019	0	Abu Shoosha	ZZOther
1433	2019-Al Fahal	Rhodophyta	Florideophyceae	Acrochaetiales	2019	0	Al Fahal	ZZOther
1434	2019-Abu Madafi	Cnidaria	Anthozoa	Actiniaria	2019	0.00622587	Abu Madafi	ZZOther
1435	2019-Abu Shoosha	Cnidaria	Anthozoa	Actiniaria	2019	0	Abu Shoosha	ZZOther
1436	2019-Al Fahal	Cnidaria	Anthozoa	Actiniaria	2019	0	Al Fahal	ZZOther
1437	2019-Abu Madafi	Basidiomycota	Agaricomycetes	Agaricales	2019	0.00266823	Abu Madafi	ZZOther
1438	2019-Abu Shoosha	Basidiomycota	Agaricomycetes	Agaricales	2019	0	Abu Shoosha	ZZOther
1439	2019-Al Fahal	Basidiomycota	Agaricomycetes	Agaricales	2019	0	Al Fahal	ZZOther
1440	2019-Abu Madafi	Porifera	Demospongiae	Agelasida	2019	0	Abu Madafi	ZZOther
1441	2019-Abu Shoosha	Porifera	Demospongiae	Agelasida	2019	0	Abu Shoosha	ZZOther
1442	2019-Al Fahal	Porifera	Demospongiae	Agelasida	2019	0	Al Fahal	ZZOther
1443	2019-Abu Madafi	Cnidaria	Anthozoa	Alcyonacea	2019	5.77405	Abu Madafi	CnidAlcyonacea
1444	2019-Abu Shoosha	Cnidaria	Anthozoa	Alcyonacea	2019	5.63531	Abu Shoosha	CnidAlcyonacea
1445	2019-Al Fahal	Cnidaria	Anthozoa	Alcyonacea	2019	0.0200117	Al Fahal	CnidAlcyonacea
1446	2019-Abu Madafi	Echinodermata	Amphilepidida	Amphilepidida.X	2019	0.481171	Abu Madafi	ZZOther
1447	2019-Abu Shoosha	Echinodermata	Amphilepidida	Amphilepidida.X	2019	0.0809364	Abu Shoosha	ZZOther
1448	2019-Al Fahal	Echinodermata	Amphilepidida	Amphilepidida.X	2019	1.09531	Al Fahal	ZZOther
1449	2019-Abu Madafi	Annelida	Polychaeta	Amphinomida	2019	0	Abu Madafi	ZZOther
1450	2019-Abu Shoosha	Annelida	Polychaeta	Amphinomida	2019	0	Abu Shoosha	ZZOther
1451	2019-Al Fahal	Annelida	Polychaeta	Amphinomida	2019	0	Al Fahal	ZZOther
1452	2019-Abu Madafi	Arthropoda	Malacostraca	Amphipoda	2019	0.0587011	Abu Madafi	ZZOther
1453	2019-Abu Shoosha	Arthropoda	Malacostraca	Amphipoda	2019	0.108508	Abu Shoosha	ZZOther
1454	2019-Al Fahal	Arthropoda	Malacostraca	Amphipoda	2019	0.105395	Al Fahal	ZZOther
1455	2019-Abu Madafi	Chordata	Actinopterygii	Anguilliformes	2019	0	Abu Madafi	ZZOther
1456	2019-Abu Shoosha	Chordata	Actinopterygii	Anguilliformes	2019	0	Abu Shoosha	ZZOther
1457	2019-Al Fahal	Chordata	Actinopterygii	Anguilliformes	2019	0	Al Fahal	ZZOther
1458	2019-Abu Madafi	Annelida	Annelida.X	Annelida.X.X	2019	0.000889411	Abu Madafi	ZZOther
1459	2019-Abu Shoosha	Annelida	Annelida.X	Annelida.X.X	2019	0.155647	Abu Shoosha	ZZOther
1460	2019-Al Fahal	Annelida	Annelida.X	Annelida.X.X	2019	0.14275	Al Fahal	ZZOther
1461	2019-Abu Madafi	Cnidaria	Hydrozoa	Anthoathecata	2019	0.810253	Abu Madafi	CnidAnthoathecata
1462	2019-Abu Shoosha	Cnidaria	Hydrozoa	Anthoathecata	2019	0.260597	Abu Shoosha	CnidAnthoathecata
1463	2019-Al Fahal	Cnidaria	Hydrozoa	Anthoathecata	2019	1.90112	Al Fahal	CnidAnthoathecata
1464	2019-Abu Madafi	Chordata	Ascidiacea	Aplousobranchia	2019	0.0204564	Abu Madafi	ZZOther
1465	2019-Abu Shoosha	Chordata	Ascidiacea	Aplousobranchia	2019	0.00177882	Abu Shoosha	ZZOther
1466	2019-Al Fahal	Chordata	Ascidiacea	Aplousobranchia	2019	0.0200117	Al Fahal	ZZOther
1467	2019-Abu Madafi	Mollusca	Gastropoda	Aplysiida	2019	0	Abu Madafi	ZZOther
1468	2019-Abu Shoosha	Mollusca	Gastropoda	Aplysiida	2019	0	Abu Shoosha	ZZOther
1469	2019-Al Fahal	Mollusca	Gastropoda	Aplysiida	2019	0.00133412	Al Fahal	ZZOther
1470	2019-Abu Madafi	Echinodermata	Holothuroidea	Apodida	2019	0.0240141	Abu Madafi	ZZOther
1471	2019-Abu Shoosha	Echinodermata	Holothuroidea	Apodida	2019	0	Abu Shoosha	ZZOther
1472	2019-Al Fahal	Echinodermata	Holothuroidea	Apodida	2019	0	Al Fahal	ZZOther
1473	2019-Abu Madafi	Arthropoda	Arachnida	Araneae	2019	0.00444705	Abu Madafi	ZZOther
1474	2019-Abu Shoosha	Arthropoda	Arachnida	Araneae	2019	0	Abu Shoosha	ZZOther
1475	2019-Al Fahal	Arthropoda	Arachnida	Araneae	2019	0	Al Fahal	ZZOther
1476	2019-Abu Madafi	Mollusca	Bivalvia	Arcida	2019	0	Abu Madafi	ZZOther
1477	2019-Abu Shoosha	Mollusca	Bivalvia	Arcida	2019	0	Abu Shoosha	ZZOther
1478	2019-Al Fahal	Mollusca	Bivalvia	Arcida	2019	0	Al Fahal	ZZOther
1479	2019-Abu Madafi	Chordata	Mammalia	Artiodactyla	2019	0	Abu Madafi	ZZOther
1480	2019-Abu Shoosha	Chordata	Mammalia	Artiodactyla	2019	0	Abu Shoosha	ZZOther
1481	2019-Al Fahal	Chordata	Mammalia	Artiodactyla	2019	0	Al Fahal	ZZOther
1482	2019-Abu Madafi	Sipuncula	Phascolosomatidea	Aspidosiphonida	2019	0	Abu Madafi	ZZOther
1483	2019-Abu Shoosha	Sipuncula	Phascolosomatidea	Aspidosiphonida	2019	0.00266823	Abu Shoosha	ZZOther
1484	2019-Al Fahal	Sipuncula	Phascolosomatidea	Aspidosiphonida	2019	0	Al Fahal	ZZOther
1485	2019-Abu Madafi	Porifera	Demospongiae	Astrophorida	2019	0.0168988	Abu Madafi	ZZOther
1486	2019-Abu Shoosha	Porifera	Demospongiae	Astrophorida	2019	0	Abu Shoosha	ZZOther
1487	2019-Al Fahal	Porifera	Demospongiae	Astrophorida	2019	0	Al Fahal	ZZOther
1488	2019-Abu Madafi	Chordata	Actinopterygii	Beloniformes	2019	0	Abu Madafi	ZZOther
1489	2019-Abu Shoosha	Chordata	Actinopterygii	Beloniformes	2019	0	Abu Shoosha	ZZOther
1490	2019-Al Fahal	Chordata	Actinopterygii	Beloniformes	2019	0	Al Fahal	ZZOther
1491	2019-Abu Madafi	Chordata	Actinopterygii	Blenniiformes	2019	0.0560329	Abu Madafi	ZZOther
1492	2019-Abu Shoosha	Chordata	Actinopterygii	Blenniiformes	2019	0	Abu Shoosha	ZZOther
1493	2019-Al Fahal	Chordata	Actinopterygii	Blenniiformes	2019	0	Al Fahal	ZZOther
1494	2019-Abu Madafi	Rhodophyta	Florideophyceae	Bonnemaisoniales	2019	0.00266823	Abu Madafi	ZZOther
1495	2019-Abu Shoosha	Rhodophyta	Florideophyceae	Bonnemaisoniales	2019	0	Abu Shoosha	ZZOther
1496	2019-Al Fahal	Rhodophyta	Florideophyceae	Bonnemaisoniales	2019	0	Al Fahal	ZZOther
1497	2019-Abu Madafi	Arthropoda	Hexanauplia	Calanoida	2019	0.0604799	Abu Madafi	ZZOther
1498	2019-Abu Shoosha	Arthropoda	Hexanauplia	Calanoida	2019	0.0960564	Abu Shoosha	ZZOther
1499	2019-Al Fahal	Arthropoda	Hexanauplia	Calanoida	2019	0.206788	Al Fahal	ZZOther
1500	2019-Abu Madafi	Echinodermata	Echinoidea	Camarodonta	2019	0	Abu Madafi	ZZOther
1501	2019-Abu Shoosha	Echinodermata	Echinoidea	Camarodonta	2019	0	Abu Shoosha	ZZOther
1502	2019-Al Fahal	Echinodermata	Echinoidea	Camarodonta	2019	0	Al Fahal	ZZOther
1503	2019-Abu Madafi	Arthropoda	Hexanauplia	Canuelloida	2019	0	Abu Madafi	ZZOther
1504	2019-Abu Shoosha	Arthropoda	Hexanauplia	Canuelloida	2019	0	Abu Shoosha	ZZOther
1505	2019-Al Fahal	Arthropoda	Hexanauplia	Canuelloida	2019	0	Al Fahal	ZZOther
1506	2019-Abu Madafi	Chordata	Actinopterygii	Carangiformes	2019	0	Abu Madafi	ZZOther
1507	2019-Abu Shoosha	Chordata	Actinopterygii	Carangiformes	2019	0.00444705	Abu Shoosha	ZZOther
1508	2019-Al Fahal	Chordata	Actinopterygii	Carangiformes	2019	0	Al Fahal	ZZOther
1509	2019-Abu Madafi	Mollusca	Bivalvia	Cardiida	2019	0	Abu Madafi	ZZOther
1510	2019-Abu Shoosha	Mollusca	Bivalvia	Cardiida	2019	0.000889411	Abu Shoosha	ZZOther
1511	2019-Al Fahal	Mollusca	Bivalvia	Cardiida	2019	0.0106729	Al Fahal	ZZOther
1512	2019-Abu Madafi	Mollusca	Gastropoda	Cephalaspidea	2019	0.0240141	Abu Madafi	ZZOther
1513	2019-Abu Shoosha	Mollusca	Gastropoda	Cephalaspidea	2019	0.167209	Abu Shoosha	ZZOther
1514	2019-Al Fahal	Mollusca	Gastropoda	Cephalaspidea	2019	0.261487	Al Fahal	ZZOther
1515	2019-Abu Madafi	Rhodophyta	Florideophyceae	Ceramiales	2019	0.577228	Abu Madafi	RhodCeramiales
1516	2019-Abu Shoosha	Rhodophyta	Florideophyceae	Ceramiales	2019	1.02104	Abu Shoosha	RhodCeramiales
1517	2019-Al Fahal	Rhodophyta	Florideophyceae	Ceramiales	2019	1.45685	Al Fahal	RhodCeramiales
1518	2019-Abu Madafi	Bryozoa	Gymnolaemata	Cheilostomatida	2019	0.260597	Abu Madafi	ZZOther
1519	2019-Abu Shoosha	Bryozoa	Gymnolaemata	Cheilostomatida	2019	0.019567	Abu Shoosha	ZZOther
1520	2019-Al Fahal	Bryozoa	Gymnolaemata	Cheilostomatida	2019	1.59694	Al Fahal	ZZOther
1521	2019-Abu Madafi	Mollusca	Polyplacophora	Chitonida	2019	0.00266823	Abu Madafi	ZZOther
1522	2019-Abu Shoosha	Mollusca	Polyplacophora	Chitonida	2019	0	Abu Shoosha	ZZOther
1523	2019-Al Fahal	Mollusca	Polyplacophora	Chitonida	2019	0	Al Fahal	ZZOther
1524	2019-Abu Madafi	Chlorophyta	Chlorophyta.X	Chlorophyta.X.X	2019	0.0160094	Abu Madafi	ZZOther
1525	2019-Abu Shoosha	Chlorophyta	Chlorophyta.X	Chlorophyta.X.X	2019	0.0142306	Abu Shoosha	ZZOther
1526	2019-Al Fahal	Chlorophyta	Chlorophyta.X	Chlorophyta.X.X	2019	0.012007	Al Fahal	ZZOther
1527	2019-Abu Madafi	Porifera	Demospongiae	Chondrosida	2019	0	Abu Madafi	ZZOther
1528	2019-Abu Shoosha	Porifera	Demospongiae	Chondrosida	2019	0	Abu Shoosha	ZZOther
1529	2019-Al Fahal	Porifera	Demospongiae	Chondrosida	2019	0	Al Fahal	ZZOther
1530	2019-Abu Madafi	Nematoda	Chromadorea	Chromadorida	2019	0.231247	Abu Madafi	ZZOther
1531	2019-Abu Shoosha	Nematoda	Chromadorea	Chromadorida	2019	0.134301	Abu Shoosha	ZZOther
1532	2019-Al Fahal	Nematoda	Chromadorea	Chromadorida	2019	0.148087	Al Fahal	ZZOther
1533	2019-Abu Madafi	Porifera	Calcarea	Clathrinida	2019	0.0462494	Abu Madafi	ZZOther
1534	2019-Abu Shoosha	Porifera	Calcarea	Clathrinida	2019	0.0631482	Abu Shoosha	ZZOther
1535	2019-Al Fahal	Porifera	Calcarea	Clathrinida	2019	0.134746	Al Fahal	ZZOther
1536	2019-Abu Madafi	Chordata	Actinopterygii	Clupeiformes	2019	0	Abu Madafi	ZZOther
1537	2019-Abu Shoosha	Chordata	Actinopterygii	Clupeiformes	2019	0	Abu Shoosha	ZZOther
1538	2019-Al Fahal	Chordata	Actinopterygii	Clupeiformes	2019	0	Al Fahal	ZZOther
1539	2019-Abu Madafi	Echinodermata	Echinoidea	Clypeasteroida	2019	0	Abu Madafi	ZZOther
1540	2019-Abu Shoosha	Echinodermata	Echinoidea	Clypeasteroida	2019	0	Abu Shoosha	ZZOther
1541	2019-Al Fahal	Echinodermata	Echinoidea	Clypeasteroida	2019	0	Al Fahal	ZZOther
1542	2019-Abu Madafi	Rhodophyta	Florideophyceae	Colaconematales	2019	0	Abu Madafi	ZZOther
1543	2019-Abu Shoosha	Rhodophyta	Florideophyceae	Colaconematales	2019	0	Abu Shoosha	ZZOther
1544	2019-Al Fahal	Rhodophyta	Florideophyceae	Colaconematales	2019	0	Al Fahal	ZZOther
1545	2019-Abu Madafi	Arthropoda	Insecta	Coleoptera	2019	0.049807	Abu Madafi	ZZOther
1546	2019-Abu Shoosha	Arthropoda	Insecta	Coleoptera	2019	0.136969	Abu Shoosha	ZZOther
1547	2019-Al Fahal	Arthropoda	Insecta	Coleoptera	2019	0	Al Fahal	ZZOther
1548	2019-Abu Madafi	Echinodermata	Crinoidea	Comatulida	2019	0	Abu Madafi	ZZOther
1549	2019-Abu Shoosha	Echinodermata	Crinoidea	Comatulida	2019	0	Abu Shoosha	ZZOther
1550	2019-Al Fahal	Echinodermata	Crinoidea	Comatulida	2019	0	Al Fahal	ZZOther
1551	2019-Abu Madafi	Cnidaria	Anthozoa	Corallimorpharia	2019	0.13608	Abu Madafi	ZZOther
1552	2019-Abu Shoosha	Cnidaria	Anthozoa	Corallimorpharia	2019	0.0133412	Abu Shoosha	ZZOther
1553	2019-Al Fahal	Cnidaria	Anthozoa	Corallimorpharia	2019	0.0466941	Al Fahal	ZZOther
1554	2019-Abu Madafi	Rhodophyta	Florideophyceae	Corallinales	2019	0.268602	Abu Madafi	ZZOther
1555	2019-Abu Shoosha	Rhodophyta	Florideophyceae	Corallinales	2019	0.0400235	Abu Shoosha	ZZOther
1556	2019-Al Fahal	Rhodophyta	Florideophyceae	Corallinales	2019	0.0840493	Al Fahal	ZZOther
1557	2019-Abu Madafi	Arthropoda	Branchiopoda	Ctenopoda	2019	0	Abu Madafi	ZZOther
1558	2019-Abu Shoosha	Arthropoda	Branchiopoda	Ctenopoda	2019	0	Abu Shoosha	ZZOther
1559	2019-Al Fahal	Arthropoda	Branchiopoda	Ctenopoda	2019	0	Al Fahal	ZZOther
1560	2019-Abu Madafi	Bryozoa	Gymnolaemata	Ctenostomata	2019	0.0106729	Abu Madafi	ZZOther
1561	2019-Abu Shoosha	Bryozoa	Gymnolaemata	Ctenostomata	2019	0	Abu Shoosha	ZZOther
1562	2019-Al Fahal	Bryozoa	Gymnolaemata	Ctenostomata	2019	0	Al Fahal	ZZOther
1563	2019-Abu Madafi	Mollusca	Gastropoda	Cycloneritida	2019	0	Abu Madafi	ZZOther
1564	2019-Abu Shoosha	Mollusca	Gastropoda	Cycloneritida	2019	0	Abu Shoosha	ZZOther
1565	2019-Al Fahal	Mollusca	Gastropoda	Cycloneritida	2019	0	Al Fahal	ZZOther
1566	2019-Abu Madafi	Arthropoda	Hexanauplia	Cyclopoida	2019	0.00355764	Abu Madafi	ZZOther
1567	2019-Abu Shoosha	Arthropoda	Hexanauplia	Cyclopoida	2019	0.0133412	Abu Shoosha	ZZOther
1568	2019-Al Fahal	Arthropoda	Hexanauplia	Cyclopoida	2019	0.0813811	Al Fahal	ZZOther
1569	2019-Abu Madafi	Arthropoda	Malacostraca	Decapoda	2019	3.77199	Abu Madafi	ArthDecapoda
1570	2019-Abu Shoosha	Arthropoda	Malacostraca	Decapoda	2019	1.6125	Abu Shoosha	ArthDecapoda
1571	2019-Al Fahal	Arthropoda	Malacostraca	Decapoda	2019	3.93031	Al Fahal	ArthDecapoda
1572	2019-Abu Madafi	Porifera	Demospongiae	Demospongiae.X	2019	0.00533646	Abu Madafi	ZZOther
1573	2019-Abu Shoosha	Porifera	Demospongiae	Demospongiae.X	2019	0.00266823	Abu Shoosha	ZZOther
1574	2019-Al Fahal	Porifera	Demospongiae	Demospongiae.X	2019	0	Al Fahal	ZZOther
1575	2019-Abu Madafi	Porifera	Demospongiae	Dendroceratida	2019	0.0284611	Abu Madafi	ZZOther
1576	2019-Abu Shoosha	Porifera	Demospongiae	Dendroceratida	2019	0.00622587	Abu Shoosha	ZZOther
1577	2019-Al Fahal	Porifera	Demospongiae	Dendroceratida	2019	0.00400235	Al Fahal	ZZOther
1578	2019-Abu Madafi	Echinodermata	Holothuroidea	Dendrochirotida	2019	0	Abu Madafi	ZZOther
1579	2019-Abu Shoosha	Echinodermata	Holothuroidea	Dendrochirotida	2019	0	Abu Shoosha	ZZOther
1580	2019-Al Fahal	Echinodermata	Holothuroidea	Dendrochirotida	2019	0	Al Fahal	ZZOther
1581	2019-Abu Madafi	Nematoda	Chromadorea	Desmodorida	2019	0	Abu Madafi	ZZOther
1582	2019-Abu Shoosha	Nematoda	Chromadorea	Desmodorida	2019	0.00177882	Abu Shoosha	ZZOther
1583	2019-Al Fahal	Nematoda	Chromadorea	Desmodorida	2019	0	Al Fahal	ZZOther
1584	2019-Abu Madafi	Arthropoda	Insecta	Diptera	2019	0	Abu Madafi	ZZOther
1585	2019-Abu Shoosha	Arthropoda	Insecta	Diptera	2019	0.143195	Abu Shoosha	ZZOther
1586	2019-Al Fahal	Arthropoda	Insecta	Diptera	2019	0	Al Fahal	ZZOther
1587	2019-Abu Madafi	Annelida	Polychaeta	Echiuroidea	2019	0	Abu Madafi	ZZOther
1588	2019-Abu Shoosha	Annelida	Polychaeta	Echiuroidea	2019	0.000889411	Abu Shoosha	ZZOther
1589	2019-Al Fahal	Annelida	Polychaeta	Echiuroidea	2019	0.0360211	Al Fahal	ZZOther
1590	2019-Abu Madafi	Nematoda	Enoplea	Enoplida	2019	0.00533646	Abu Madafi	ZZOther
1591	2019-Abu Shoosha	Nematoda	Enoplea	Enoplida	2019	0	Abu Shoosha	ZZOther
1592	2019-Al Fahal	Nematoda	Enoplea	Enoplida	2019	0	Al Fahal	ZZOther
1593	2019-Abu Madafi	Chordata	Ascidiacea	Enterogona	2019	0.0133412	Abu Madafi	ZZOther
1594	2019-Abu Shoosha	Chordata	Ascidiacea	Enterogona	2019	0.00711528	Abu Shoosha	ZZOther
1595	2019-Al Fahal	Chordata	Ascidiacea	Enterogona	2019	0.00133412	Al Fahal	ZZOther
1596	2019-Abu Madafi	Hemichordata	Enteropneusta	Enteropneusta_order_incertae_sedis	2019	0	Abu Madafi	ZZOther
1597	2019-Abu Shoosha	Hemichordata	Enteropneusta	Enteropneusta_order_incertae_sedis	2019	0	Abu Shoosha	ZZOther
1598	2019-Al Fahal	Hemichordata	Enteropneusta	Enteropneusta_order_incertae_sedis	2019	0	Al Fahal	ZZOther
1599	2019-Abu Madafi	Arthropoda	Collembola	Entomobryomorpha	2019	0	Abu Madafi	ZZOther
1600	2019-Abu Shoosha	Arthropoda	Collembola	Entomobryomorpha	2019	0	Abu Shoosha	ZZOther
1601	2019-Al Fahal	Arthropoda	Collembola	Entomobryomorpha	2019	0	Al Fahal	ZZOther
1602	2019-Abu Madafi	Rhodophyta	Compsopogonophyceae	Erythropeltidales	2019	0.00889411	Abu Madafi	ZZOther
1603	2019-Abu Shoosha	Rhodophyta	Compsopogonophyceae	Erythropeltidales	2019	0.000889411	Abu Shoosha	ZZOther
1604	2019-Al Fahal	Rhodophyta	Compsopogonophyceae	Erythropeltidales	2019	0.00533646	Al Fahal	ZZOther
1605	2019-Abu Madafi	Annelida	Polychaeta	Eunicida	2019	0.743547	Abu Madafi	AnneEunicida
1606	2019-Abu Shoosha	Annelida	Polychaeta	Eunicida	2019	1.35635	Abu Shoosha	AnneEunicida
1607	2019-Al Fahal	Annelida	Polychaeta	Eunicida	2019	1.26474	Al Fahal	AnneEunicida
1608	2019-Abu Madafi	Arthropoda	Malacostraca	Euphausiacea	2019	0	Abu Madafi	ZZOther
1609	2019-Abu Shoosha	Arthropoda	Malacostraca	Euphausiacea	2019	0.00533646	Abu Shoosha	ZZOther
1610	2019-Al Fahal	Arthropoda	Malacostraca	Euphausiacea	2019	0	Al Fahal	ZZOther
1611	2019-Abu Madafi	Ascomycota	Eurotiomycetes	Eurotiales	2019	0	Abu Madafi	ZZOther
1612	2019-Abu Shoosha	Ascomycota	Eurotiomycetes	Eurotiales	2019	0	Abu Shoosha	ZZOther
1613	2019-Al Fahal	Ascomycota	Eurotiomycetes	Eurotiales	2019	0	Al Fahal	ZZOther
1614	2019-Abu Madafi	Echinodermata	Asteroidea	Forcipulatida	2019	0.000889411	Abu Madafi	ZZOther
1615	2019-Abu Shoosha	Echinodermata	Asteroidea	Forcipulatida	2019	0	Abu Shoosha	ZZOther
1616	2019-Al Fahal	Echinodermata	Asteroidea	Forcipulatida	2019	0	Al Fahal	ZZOther
1617	2019-Abu Madafi	Mollusca	Bivalvia	Galeommatida	2019	0.00355764	Abu Madafi	ZZOther
1618	2019-Abu Shoosha	Mollusca	Bivalvia	Galeommatida	2019	0.0115623	Abu Shoosha	ZZOther
1619	2019-Al Fahal	Mollusca	Bivalvia	Galeommatida	2019	0.0186776	Al Fahal	ZZOther
1620	2019-Abu Madafi	Mollusca	Gastropoda	Gastropoda_order_incertae_sedis	2019	0	Abu Madafi	ZZOther
1621	2019-Abu Shoosha	Mollusca	Gastropoda	Gastropoda_order_incertae_sedis	2019	0	Abu Shoosha	ZZOther
1622	2019-Al Fahal	Mollusca	Gastropoda	Gastropoda_order_incertae_sedis	2019	0	Al Fahal	ZZOther
1623	2019-Abu Madafi	Mollusca	Gastropoda	Gastropoda.X	2019	0.828041	Abu Madafi	MollGastropoda.X
1624	2019-Abu Shoosha	Mollusca	Gastropoda	Gastropoda.X	2019	0.235694	Abu Shoosha	MollGastropoda.X
1625	2019-Al Fahal	Mollusca	Gastropoda	Gastropoda.X	2019	1.73168	Al Fahal	MollGastropoda.X
1626	2019-Abu Madafi	Rhodophyta	Florideophyceae	Gelidiales	2019	0	Abu Madafi	ZZOther
1627	2019-Abu Shoosha	Rhodophyta	Florideophyceae	Gelidiales	2019	0	Abu Shoosha	ZZOther
1628	2019-Al Fahal	Rhodophyta	Florideophyceae	Gelidiales	2019	0	Al Fahal	ZZOther
1629	2019-Abu Madafi	Rhodophyta	Florideophyceae	Gigartinales	2019	0.589679	Abu Madafi	ZZOther
1630	2019-Abu Shoosha	Rhodophyta	Florideophyceae	Gigartinales	2019	0.0631482	Abu Shoosha	ZZOther
1631	2019-Al Fahal	Rhodophyta	Florideophyceae	Gigartinales	2019	0.27216	Al Fahal	ZZOther
1632	2019-Abu Madafi	Chordata	Actinopterygii	Gobiiformes	2019	0.0106729	Abu Madafi	ChorGobiiformes
1633	2019-Abu Shoosha	Chordata	Actinopterygii	Gobiiformes	2019	0.132522	Abu Shoosha	ChorGobiiformes
1634	2019-Al Fahal	Chordata	Actinopterygii	Gobiiformes	2019	0.0853834	Al Fahal	ChorGobiiformes
1635	2019-Abu Madafi	Sipuncula	Sipunculidea	Golfingiida	2019	0.000889411	Abu Madafi	ZZOther
1636	2019-Abu Shoosha	Sipuncula	Sipunculidea	Golfingiida	2019	0.00355764	Abu Shoosha	ZZOther
1637	2019-Al Fahal	Sipuncula	Sipunculidea	Golfingiida	2019	0	Al Fahal	ZZOther
1638	2019-Abu Madafi	Chordata	Actinopterygii	Gonorynchiformes	2019	0	Abu Madafi	ZZOther
1639	2019-Abu Shoosha	Chordata	Actinopterygii	Gonorynchiformes	2019	0	Abu Shoosha	ZZOther
1640	2019-Al Fahal	Chordata	Actinopterygii	Gonorynchiformes	2019	0	Al Fahal	ZZOther
1641	2019-Abu Madafi	Porifera	Demospongiae	Hadromerida	2019	0.159205	Abu Madafi	ZZOther
1642	2019-Abu Shoosha	Porifera	Demospongiae	Hadromerida	2019	0.450931	Abu Shoosha	ZZOther
1643	2019-Al Fahal	Porifera	Demospongiae	Hadromerida	2019	0.105395	Al Fahal	ZZOther
1644	2019-Abu Madafi	Porifera	Demospongiae	Halichondrida	2019	0.0391341	Abu Madafi	ZZOther
1645	2019-Abu Shoosha	Porifera	Demospongiae	Halichondrida	2019	0.0889411	Abu Shoosha	ZZOther
1646	2019-Al Fahal	Porifera	Demospongiae	Halichondrida	2019	0.124073	Al Fahal	ZZOther
1647	2019-Abu Madafi	Porifera	Demospongiae	Halisarcida	2019	0.179661	Abu Madafi	ZZOther
1648	2019-Abu Shoosha	Porifera	Demospongiae	Halisarcida	2019	0.134301	Abu Shoosha	ZZOther
1649	2019-Al Fahal	Porifera	Demospongiae	Halisarcida	2019	0.250814	Al Fahal	ZZOther
1650	2019-Abu Madafi	Arthropoda	Ostracoda	Halocyprida	2019	0	Abu Madafi	ZZOther
1651	2019-Abu Shoosha	Arthropoda	Ostracoda	Halocyprida	2019	0	Abu Shoosha	ZZOther
1652	2019-Al Fahal	Arthropoda	Ostracoda	Halocyprida	2019	0	Al Fahal	ZZOther
1653	2019-Abu Madafi	Rhodophyta	Florideophyceae	Hapalidiales	2019	0	Abu Madafi	ZZOther
1654	2019-Abu Shoosha	Rhodophyta	Florideophyceae	Hapalidiales	2019	0	Abu Shoosha	ZZOther
1655	2019-Al Fahal	Rhodophyta	Florideophyceae	Hapalidiales	2019	0	Al Fahal	ZZOther
1656	2019-Abu Madafi	Porifera	Demospongiae	Haplosclerida	2019	5.21017	Abu Madafi	PoriHaplosclerida
1657	2019-Abu Shoosha	Porifera	Demospongiae	Haplosclerida	2019	1.21227	Abu Shoosha	PoriHaplosclerida
1658	2019-Al Fahal	Porifera	Demospongiae	Haplosclerida	2019	2.16527	Al Fahal	PoriHaplosclerida
1659	2019-Abu Madafi	Annelida	Clitellata	Haplotaxida	2019	0.111176	Abu Madafi	AnneHaplotaxida
1660	2019-Abu Shoosha	Annelida	Clitellata	Haplotaxida	2019	0.22591	Abu Shoosha	AnneHaplotaxida
1661	2019-Al Fahal	Annelida	Clitellata	Haplotaxida	2019	0.0933881	Al Fahal	AnneHaplotaxida
1662	2019-Abu Madafi	Arthropoda	Hexanauplia	Harpacticoida	2019	0.0853834	Abu Madafi	ZZOther
1663	2019-Abu Shoosha	Arthropoda	Hexanauplia	Harpacticoida	2019	0.000889411	Abu Shoosha	ZZOther
1664	2019-Al Fahal	Arthropoda	Hexanauplia	Harpacticoida	2019	0.178772	Al Fahal	ZZOther
1665	2019-Abu Madafi	Arthropoda	Insecta	Hemiptera	2019	0.00266823	Abu Madafi	ZZOther
1666	2019-Abu Shoosha	Arthropoda	Insecta	Hemiptera	2019	0.00355764	Abu Shoosha	ZZOther
1667	2019-Al Fahal	Arthropoda	Insecta	Hemiptera	2019	0.00133412	Al Fahal	ZZOther
1668	2019-Abu Madafi	Nemertea	Pilidiophora	Heteronemertea	2019	0	Abu Madafi	ZZOther
1669	2019-Abu Shoosha	Nemertea	Pilidiophora	Heteronemertea	2019	0	Abu Shoosha	ZZOther
1670	2019-Al Fahal	Nemertea	Pilidiophora	Heteronemertea	2019	0.0106729	Al Fahal	ZZOther
1671	2019-Abu Madafi	Rhodophyta	Florideophyceae	Hildenbrandiales	2019	0	Abu Madafi	ZZOther
1672	2019-Abu Shoosha	Rhodophyta	Florideophyceae	Hildenbrandiales	2019	0	Abu Shoosha	ZZOther
1673	2019-Al Fahal	Rhodophyta	Florideophyceae	Hildenbrandiales	2019	0	Al Fahal	ZZOther
1674	2019-Abu Madafi	Chordata	Actinopterygii	Holocentriformes	2019	0	Abu Madafi	ZZOther
1675	2019-Abu Shoosha	Chordata	Actinopterygii	Holocentriformes	2019	0	Abu Shoosha	ZZOther
1676	2019-Al Fahal	Chordata	Actinopterygii	Holocentriformes	2019	0	Al Fahal	ZZOther
1677	2019-Abu Madafi	Echinodermata	Holothuroidea	Holothuriida	2019	0.00978352	Abu Madafi	ZZOther
1678	2019-Abu Shoosha	Echinodermata	Holothuroidea	Holothuriida	2019	0	Abu Shoosha	ZZOther
1679	2019-Al Fahal	Echinodermata	Holothuroidea	Holothuriida	2019	0	Al Fahal	ZZOther
1680	2019-Abu Madafi	Porifera	Demospongiae	Homosclerophorida	2019	2.01363	Abu Madafi	ZZOther
1681	2019-Abu Shoosha	Porifera	Demospongiae	Homosclerophorida	2019	0.0853834	Abu Shoosha	ZZOther
1682	2019-Al Fahal	Porifera	Demospongiae	Homosclerophorida	2019	0.819147	Al Fahal	ZZOther
1683	2019-Abu Madafi	Arthropoda	Insecta	Hymenoptera	2019	0.16632	Abu Madafi	ZZOther
1684	2019-Abu Shoosha	Arthropoda	Insecta	Hymenoptera	2019	0.16543	Abu Shoosha	ZZOther
1685	2019-Al Fahal	Arthropoda	Insecta	Hymenoptera	2019	0.184108	Al Fahal	ZZOther
1686	2019-Abu Madafi	Ascomycota	Sordariomycetes	Hypocreales	2019	0	Abu Madafi	ZZOther
1687	2019-Abu Shoosha	Ascomycota	Sordariomycetes	Hypocreales	2019	0	Abu Shoosha	ZZOther
1688	2019-Al Fahal	Ascomycota	Sordariomycetes	Hypocreales	2019	0	Al Fahal	ZZOther
1689	2019-Abu Madafi	Arthropoda	Malacostraca	Isopoda	2019	0	Abu Madafi	ZZOther
1690	2019-Abu Shoosha	Arthropoda	Malacostraca	Isopoda	2019	0.431364	Abu Shoosha	ZZOther
1691	2019-Al Fahal	Arthropoda	Malacostraca	Isopoda	2019	0.566999	Al Fahal	ZZOther
1692	2019-Abu Madafi	Chordata	Actinopterygii	Kurtiformes	2019	0	Abu Madafi	ZZOther
1693	2019-Abu Shoosha	Chordata	Actinopterygii	Kurtiformes	2019	0	Abu Shoosha	ZZOther
1694	2019-Al Fahal	Chordata	Actinopterygii	Kurtiformes	2019	0	Al Fahal	ZZOther
1695	2019-Abu Madafi	Chordata	Actinopterygii	Labriformes	2019	0.00177882	Abu Madafi	ZZOther
1696	2019-Abu Shoosha	Chordata	Actinopterygii	Labriformes	2019	0	Abu Shoosha	ZZOther
1697	2019-Al Fahal	Chordata	Actinopterygii	Labriformes	2019	0	Al Fahal	ZZOther
1698	2019-Abu Madafi	Arthropoda	Hexanauplia	Lepadiformes	2019	0	Abu Madafi	ZZOther
1699	2019-Abu Shoosha	Arthropoda	Hexanauplia	Lepadiformes	2019	0	Abu Shoosha	ZZOther
1700	2019-Al Fahal	Arthropoda	Hexanauplia	Lepadiformes	2019	0	Al Fahal	ZZOther
1701	2019-Abu Madafi	Mollusca	Gastropoda	Lepetellida	2019	0	Abu Madafi	ZZOther
1702	2019-Abu Shoosha	Mollusca	Gastropoda	Lepetellida	2019	0	Abu Shoosha	ZZOther
1703	2019-Al Fahal	Mollusca	Gastropoda	Lepetellida	2019	0	Al Fahal	ZZOther
1704	2019-Abu Madafi	Arthropoda	Insecta	Lepidoptera	2019	0.00177882	Abu Madafi	ZZOther
1705	2019-Abu Shoosha	Arthropoda	Insecta	Lepidoptera	2019	0	Abu Shoosha	ZZOther
1706	2019-Al Fahal	Arthropoda	Insecta	Lepidoptera	2019	0	Al Fahal	ZZOther
1707	2019-Abu Madafi	Cnidaria	Hydrozoa	Leptothecata	2019	0.531868	Abu Madafi	CnidLeptothecata
1708	2019-Abu Shoosha	Cnidaria	Hydrozoa	Leptothecata	2019	0.632371	Abu Shoosha	CnidLeptothecata
1709	2019-Al Fahal	Cnidaria	Hydrozoa	Leptothecata	2019	1.80639	Al Fahal	CnidLeptothecata
1710	2019-Abu Madafi	Mollusca	Bivalvia	Limida	2019	0	Abu Madafi	ZZOther
1711	2019-Abu Shoosha	Mollusca	Bivalvia	Limida	2019	0.000889411	Abu Shoosha	ZZOther
1712	2019-Al Fahal	Mollusca	Bivalvia	Limida	2019	0	Al Fahal	ZZOther
1713	2019-Abu Madafi	Porifera	Demospongiae	Lithistida	2019	0.00266823	Abu Madafi	ZZOther
1714	2019-Abu Shoosha	Porifera	Demospongiae	Lithistida	2019	0	Abu Shoosha	ZZOther
1715	2019-Al Fahal	Porifera	Demospongiae	Lithistida	2019	0	Al Fahal	ZZOther
1716	2019-Abu Madafi	Mollusca	Gastropoda	Littorinimorpha	2019	0.0115623	Abu Madafi	ZZOther
1717	2019-Abu Shoosha	Mollusca	Gastropoda	Littorinimorpha	2019	0.0133412	Abu Shoosha	ZZOther
1718	2019-Al Fahal	Mollusca	Gastropoda	Littorinimorpha	2019	0.112066	Al Fahal	ZZOther
1719	2019-Abu Madafi	Chordata	Mammalia	Mammalia.X	2019	0	Abu Madafi	ZZOther
1720	2019-Abu Shoosha	Chordata	Mammalia	Mammalia.X	2019	0	Abu Shoosha	ZZOther
1721	2019-Al Fahal	Chordata	Mammalia	Mammalia.X	2019	0	Al Fahal	ZZOther
1722	2019-Abu Madafi	Nematoda	Chromadorea	Monhysterida	2019	0.000889411	Abu Madafi	ZZOther
1723	2019-Abu Shoosha	Nematoda	Chromadorea	Monhysterida	2019	0.00177882	Abu Shoosha	ZZOther
1724	2019-Al Fahal	Nematoda	Chromadorea	Monhysterida	2019	0	Al Fahal	ZZOther
1725	2019-Abu Madafi	Nemertea	Hoplonemertea	Monostilifera	2019	0.132522	Abu Madafi	ZZOther
1726	2019-Abu Shoosha	Nemertea	Hoplonemertea	Monostilifera	2019	0.0853834	Abu Shoosha	ZZOther
1727	2019-Al Fahal	Nemertea	Hoplonemertea	Monostilifera	2019	0.0720423	Al Fahal	ZZOther
1728	2019-Abu Madafi	Arthropoda	Hexanauplia	Monstrilloida	2019	0	Abu Madafi	ZZOther
1729	2019-Abu Shoosha	Arthropoda	Hexanauplia	Monstrilloida	2019	0	Abu Shoosha	ZZOther
1730	2019-Al Fahal	Arthropoda	Hexanauplia	Monstrilloida	2019	0	Al Fahal	ZZOther
1731	2019-Abu Madafi	Zygomycota	Zygomycetes	Mucorales	2019	0	Abu Madafi	ZZOther
1732	2019-Abu Shoosha	Zygomycota	Zygomycetes	Mucorales	2019	0.000889411	Abu Shoosha	ZZOther
1733	2019-Al Fahal	Zygomycota	Zygomycetes	Mucorales	2019	0	Al Fahal	ZZOther
1734	2019-Abu Madafi	Chordata	Elasmobranchii	Myliobatiformes	2019	0	Abu Madafi	ZZOther
1735	2019-Abu Shoosha	Chordata	Elasmobranchii	Myliobatiformes	2019	0	Abu Shoosha	ZZOther
1736	2019-Al Fahal	Chordata	Elasmobranchii	Myliobatiformes	2019	0	Al Fahal	ZZOther
1737	2019-Abu Madafi	Arthropoda	Ostracoda	Myodocopida	2019	0	Abu Madafi	ZZOther
1738	2019-Abu Shoosha	Arthropoda	Ostracoda	Myodocopida	2019	0	Abu Shoosha	ZZOther
1739	2019-Al Fahal	Arthropoda	Ostracoda	Myodocopida	2019	0	Al Fahal	ZZOther
1740	2019-Abu Madafi	Arthropoda	Malacostraca	Mysida	2019	0	Abu Madafi	ZZOther
1741	2019-Abu Shoosha	Arthropoda	Malacostraca	Mysida	2019	0	Abu Shoosha	ZZOther
1742	2019-Al Fahal	Arthropoda	Malacostraca	Mysida	2019	0	Al Fahal	ZZOther
1743	2019-Abu Madafi	Mollusca	Bivalvia	Mytilida	2019	0.00177882	Abu Madafi	ZZOther
1744	2019-Abu Shoosha	Mollusca	Bivalvia	Mytilida	2019	0	Abu Shoosha	ZZOther
1745	2019-Al Fahal	Mollusca	Bivalvia	Mytilida	2019	0	Al Fahal	ZZOther
1746	2019-Abu Madafi	Cnidaria	Hydrozoa	Narcomedusae	2019	0	Abu Madafi	ZZOther
1747	2019-Abu Shoosha	Cnidaria	Hydrozoa	Narcomedusae	2019	0	Abu Shoosha	ZZOther
1748	2019-Al Fahal	Cnidaria	Hydrozoa	Narcomedusae	2019	0.00133412	Al Fahal	ZZOther
1749	2019-Abu Madafi	Rhodophyta	Florideophyceae	Nemaliales	2019	0.0249035	Abu Madafi	ZZOther
1750	2019-Abu Shoosha	Rhodophyta	Florideophyceae	Nemaliales	2019	0.00533646	Abu Shoosha	ZZOther
1751	2019-Al Fahal	Rhodophyta	Florideophyceae	Nemaliales	2019	0	Al Fahal	ZZOther
1752	2019-Abu Madafi	Mollusca	Gastropoda	Neogastropoda	2019	0.209901	Abu Madafi	ZZOther
1753	2019-Abu Shoosha	Mollusca	Gastropoda	Neogastropoda	2019	0.0080047	Abu Shoosha	ZZOther
1754	2019-Al Fahal	Mollusca	Gastropoda	Neogastropoda	2019	0.156092	Al Fahal	ZZOther
1755	2019-Abu Madafi	Mollusca	Gastropoda	Nudibranchia	2019	0.857392	Abu Madafi	MollNudibranchia
1756	2019-Abu Shoosha	Mollusca	Gastropoda	Nudibranchia	2019	0.285501	Abu Shoosha	MollNudibranchia
1757	2019-Al Fahal	Mollusca	Gastropoda	Nudibranchia	2019	1.17536	Al Fahal	MollNudibranchia
1758	2019-Abu Madafi	Mollusca	Cephalopoda	Octopoda	2019	0	Abu Madafi	ZZOther
1759	2019-Abu Shoosha	Mollusca	Cephalopoda	Octopoda	2019	0	Abu Shoosha	ZZOther
1760	2019-Al Fahal	Mollusca	Cephalopoda	Octopoda	2019	0	Al Fahal	ZZOther
1761	2019-Abu Madafi	Mollusca	Cephalopoda	Oegopsida	2019	0	Abu Madafi	ZZOther
1762	2019-Abu Shoosha	Mollusca	Cephalopoda	Oegopsida	2019	0	Abu Shoosha	ZZOther
1763	2019-Al Fahal	Mollusca	Cephalopoda	Oegopsida	2019	0	Al Fahal	ZZOther
1764	2019-Abu Madafi	Arthropoda	Branchiopoda	Onychopoda	2019	0	Abu Madafi	ZZOther
1765	2019-Abu Shoosha	Arthropoda	Branchiopoda	Onychopoda	2019	0	Abu Shoosha	ZZOther
1766	2019-Al Fahal	Arthropoda	Branchiopoda	Onychopoda	2019	0	Al Fahal	ZZOther
1767	2019-Abu Madafi	Echinodermata	Ophiuroidea	Ophiacanthida	2019	0.049807	Abu Madafi	ZZOther
1768	2019-Abu Shoosha	Echinodermata	Ophiuroidea	Ophiacanthida	2019	0.000889411	Abu Shoosha	ZZOther
1769	2019-Al Fahal	Echinodermata	Ophiuroidea	Ophiacanthida	2019	0.104061	Al Fahal	ZZOther
1770	2019-Abu Madafi	Echinodermata	Amphilepidida	Ophiurida	2019	0.0168988	Abu Madafi	ZZOther
1771	2019-Abu Shoosha	Echinodermata	Amphilepidida	Ophiurida	2019	0	Abu Shoosha	ZZOther
1772	2019-Al Fahal	Echinodermata	Amphilepidida	Ophiurida	2019	0.141416	Al Fahal	ZZOther
1773	2019-Abu Madafi	Echinodermata	Ophiuroidea	Ophiuroidea.X	2019	1.11977	Abu Madafi	EchiOphiuroidea.X
1774	2019-Abu Shoosha	Echinodermata	Ophiuroidea	Ophiuroidea.X	2019	0.400235	Abu Shoosha	EchiOphiuroidea.X
1775	2019-Al Fahal	Echinodermata	Ophiuroidea	Ophiuroidea.X	2019	2.40408	Al Fahal	EchiOphiuroidea.X
1776	2019-Abu Madafi	Arthropoda	Arachnida	Opiliones	2019	0.000889411	Abu Madafi	ZZOther
1777	2019-Abu Shoosha	Arthropoda	Arachnida	Opiliones	2019	0	Abu Shoosha	ZZOther
1778	2019-Al Fahal	Arthropoda	Arachnida	Opiliones	2019	0.00533646	Al Fahal	ZZOther
1779	2019-Abu Madafi	Mollusca	Bivalvia	Ostreida	2019	0	Abu Madafi	ZZOther
1780	2019-Abu Shoosha	Mollusca	Bivalvia	Ostreida	2019	0	Abu Shoosha	ZZOther
1781	2019-Al Fahal	Mollusca	Bivalvia	Ostreida	2019	0	Al Fahal	ZZOther
1782	2019-Abu Madafi	Chordata	Actinopterygii	Ovalentaria	2019	0.00177882	Abu Madafi	ChorOvalentaria
1783	2019-Abu Shoosha	Chordata	Actinopterygii	Ovalentaria	2019	0.00444705	Abu Shoosha	ChorOvalentaria
1784	2019-Al Fahal	Chordata	Actinopterygii	Ovalentaria	2019	0.0306847	Al Fahal	ChorOvalentaria
1785	2019-Abu Madafi	Nemertea	Palaeonemertea	Palaeonemertea.X	2019	0	Abu Madafi	ZZOther
1786	2019-Abu Shoosha	Nemertea	Palaeonemertea	Palaeonemertea.X	2019	0.248146	Abu Shoosha	ZZOther
1787	2019-Al Fahal	Nemertea	Palaeonemertea	Palaeonemertea.X	2019	0.0173435	Al Fahal	ZZOther
1788	2019-Abu Madafi	Arthropoda	Pycnogonida	Pantopoda	2019	0.000889411	Abu Madafi	ZZOther
1789	2019-Abu Shoosha	Arthropoda	Pycnogonida	Pantopoda	2019	0.0115623	Abu Shoosha	ZZOther
1790	2019-Al Fahal	Arthropoda	Pycnogonida	Pantopoda	2019	0.00266823	Al Fahal	ZZOther
1791	2019-Abu Madafi	Chordata	Aves	Passeriformes	2019	0	Abu Madafi	ZZOther
1792	2019-Abu Shoosha	Chordata	Aves	Passeriformes	2019	0	Abu Shoosha	ZZOther
1793	2019-Al Fahal	Chordata	Aves	Passeriformes	2019	0	Al Fahal	ZZOther
1794	2019-Abu Madafi	Chordata	Actinopterygii	Perciformes	2019	0.0409129	Abu Madafi	ZZOther
1795	2019-Abu Shoosha	Chordata	Actinopterygii	Perciformes	2019	0.00444705	Abu Shoosha	ZZOther
1796	2019-Al Fahal	Chordata	Actinopterygii	Perciformes	2019	0.0253482	Al Fahal	ZZOther
1797	2019-Abu Madafi	Heterokontophyta	Oomycota	Peronosporales	2019	0	Abu Madafi	ZZOther
1798	2019-Abu Shoosha	Heterokontophyta	Oomycota	Peronosporales	2019	0	Abu Shoosha	ZZOther
1799	2019-Al Fahal	Heterokontophyta	Oomycota	Peronosporales	2019	0	Al Fahal	ZZOther
1800	2019-Abu Madafi	Rhodophyta	Florideophyceae	Peyssonneliales	2019	1.04595	Abu Madafi	ZZOther
1801	2019-Abu Shoosha	Rhodophyta	Florideophyceae	Peyssonneliales	2019	0.0667058	Abu Shoosha	ZZOther
1802	2019-Al Fahal	Rhodophyta	Florideophyceae	Peyssonneliales	2019	0.146753	Al Fahal	ZZOther
1803	2019-Abu Madafi	Sipuncula	Phascolosomatidea	Phascolosomatida	2019	0.220574	Abu Madafi	ZZOther
1804	2019-Abu Shoosha	Sipuncula	Phascolosomatidea	Phascolosomatida	2019	0.0862728	Abu Shoosha	ZZOther
1805	2019-Al Fahal	Sipuncula	Phascolosomatidea	Phascolosomatida	2019	0.213459	Al Fahal	ZZOther
1806	2019-Abu Madafi	Annelida	Polychaeta	Phyllodocida	2019	3.76843	Abu Madafi	AnnePhyllodocida
1807	2019-Abu Shoosha	Annelida	Polychaeta	Phyllodocida	2019	6.82712	Abu Shoosha	AnnePhyllodocida
1808	2019-Al Fahal	Annelida	Polychaeta	Phyllodocida	2019	8.83718	Al Fahal	AnnePhyllodocida
1809	2019-Abu Madafi	Mollusca	Gastropoda	Pleurobranchomorpha	2019	0.00444705	Abu Madafi	ZZOther
1810	2019-Abu Shoosha	Mollusca	Gastropoda	Pleurobranchomorpha	2019	0.00177882	Abu Shoosha	ZZOther
1811	2019-Al Fahal	Mollusca	Gastropoda	Pleurobranchomorpha	2019	0.0493623	Al Fahal	ZZOther
1812	2019-Abu Madafi	Rotifera	Monogononta	Ploima	2019	0	Abu Madafi	ZZOther
1813	2019-Abu Shoosha	Rotifera	Monogononta	Ploima	2019	0	Abu Shoosha	ZZOther
1814	2019-Al Fahal	Rotifera	Monogononta	Ploima	2019	0	Al Fahal	ZZOther
1815	2019-Abu Madafi	Arthropoda	Ostracoda	Podocopida	2019	0	Abu Madafi	ZZOther
1816	2019-Abu Shoosha	Arthropoda	Ostracoda	Podocopida	2019	0	Abu Shoosha	ZZOther
1817	2019-Al Fahal	Arthropoda	Ostracoda	Podocopida	2019	0	Al Fahal	ZZOther
1818	2019-Abu Madafi	Porifera	Demospongiae	Poecilosclerida	2019	5.15147	Abu Madafi	PoriPoecilosclerida
1819	2019-Abu Shoosha	Porifera	Demospongiae	Poecilosclerida	2019	1.83574	Abu Shoosha	PoriPoecilosclerida
1820	2019-Al Fahal	Porifera	Demospongiae	Poecilosclerida	2019	3.04712	Al Fahal	PoriPoecilosclerida
1821	2019-Abu Madafi	Annelida	Polychaeta	Polychaeta__order_incertae_sedis	2019	0	Abu Madafi	ZZOther
1822	2019-Abu Shoosha	Annelida	Polychaeta	Polychaeta__order_incertae_sedis	2019	0	Abu Shoosha	ZZOther
1823	2019-Al Fahal	Annelida	Polychaeta	Polychaeta__order_incertae_sedis	2019	0	Al Fahal	ZZOther
1824	2019-Abu Madafi	Annelida	Polychaeta	Polychaeta_incertae_sedis	2019	0	Abu Madafi	ZZOther
1825	2019-Abu Shoosha	Annelida	Polychaeta	Polychaeta_incertae_sedis	2019	0	Abu Shoosha	ZZOther
1826	2019-Al Fahal	Annelida	Polychaeta	Polychaeta_incertae_sedis	2019	0	Al Fahal	ZZOther
1827	2019-Abu Madafi	Annelida	Polychaeta	Polychaeta.X	2019	5.90836	Abu Madafi	AnnePolychaeta.X
1828	2019-Abu Shoosha	Annelida	Polychaeta	Polychaeta.X	2019	3.85115	Abu Shoosha	AnnePolychaeta.X
1829	2019-Al Fahal	Annelida	Polychaeta	Polychaeta.X	2019	0.813811	Al Fahal	AnnePolychaeta.X
1830	2019-Abu Madafi	Platyhelminthes	Rhabditophora	Polycladida	2019	0	Abu Madafi	ZZOther
1831	2019-Abu Shoosha	Platyhelminthes	Rhabditophora	Polycladida	2019	0	Abu Shoosha	ZZOther
1832	2019-Al Fahal	Platyhelminthes	Rhabditophora	Polycladida	2019	0.00133412	Al Fahal	ZZOther
1833	2019-Abu Madafi	Mollusca	Polyplacophora	Polyplacophora.X	2019	0	Abu Madafi	ZZOther
1834	2019-Abu Shoosha	Mollusca	Polyplacophora	Polyplacophora.X	2019	0.00177882	Abu Shoosha	ZZOther
1835	2019-Al Fahal	Mollusca	Polyplacophora	Polyplacophora.X	2019	0.00533646	Al Fahal	ZZOther
1836	2019-Abu Madafi	Chordata	Mammalia	Primates	2019	0.034687	Abu Madafi	ZZOther
1837	2019-Abu Shoosha	Chordata	Mammalia	Primates	2019	0.00355764	Abu Shoosha	ZZOther
1838	2019-Al Fahal	Chordata	Mammalia	Primates	2019	0.0106729	Al Fahal	ZZOther
1839	2019-Abu Madafi	Chordata	Aves	Psittaciformes	2019	0	Abu Madafi	ZZOther
1840	2019-Abu Shoosha	Chordata	Aves	Psittaciformes	2019	0	Abu Shoosha	ZZOther
1841	2019-Al Fahal	Chordata	Aves	Psittaciformes	2019	0	Al Fahal	ZZOther
1842	2019-Abu Madafi	Mollusca	Gastropoda	Pteropoda	2019	0.00177882	Abu Madafi	ZZOther
1843	2019-Abu Shoosha	Mollusca	Gastropoda	Pteropoda	2019	0.0080047	Abu Shoosha	ZZOther
1844	2019-Al Fahal	Mollusca	Gastropoda	Pteropoda	2019	0.00533646	Al Fahal	ZZOther
1845	2019-Abu Madafi	Heterokontophyta	Oomycota	Pythiales	2019	0	Abu Madafi	ZZOther
1846	2019-Abu Shoosha	Heterokontophyta	Oomycota	Pythiales	2019	0	Abu Shoosha	ZZOther
1847	2019-Al Fahal	Heterokontophyta	Oomycota	Pythiales	2019	0	Al Fahal	ZZOther
1848	2019-Abu Madafi	Nematoda	Chromadorea	Rhabditida	2019	0	Abu Madafi	ZZOther
1849	2019-Abu Shoosha	Nematoda	Chromadorea	Rhabditida	2019	0	Abu Shoosha	ZZOther
1850	2019-Al Fahal	Nematoda	Chromadorea	Rhabditida	2019	0	Al Fahal	ZZOther
1851	2019-Abu Madafi	Rhodophyta	Florideophyceae	Rhodymeniales	2019	0.000889411	Abu Madafi	ZZOther
1852	2019-Abu Shoosha	Rhodophyta	Florideophyceae	Rhodymeniales	2019	0.00355764	Abu Shoosha	ZZOther
1853	2019-Al Fahal	Rhodophyta	Florideophyceae	Rhodymeniales	2019	0.00667058	Al Fahal	ZZOther
1854	2019-Abu Madafi	Annelida	Clitellata	Rhynchobdellida	2019	0	Abu Madafi	ZZOther
1855	2019-Abu Shoosha	Annelida	Clitellata	Rhynchobdellida	2019	0	Abu Shoosha	ZZOther
1856	2019-Al Fahal	Annelida	Clitellata	Rhynchobdellida	2019	0	Al Fahal	ZZOther
1857	2019-Abu Madafi	Basidiomycota	Agaricomycetes	Russulales	2019	0	Abu Madafi	ZZOther
1858	2019-Abu Shoosha	Basidiomycota	Agaricomycetes	Russulales	2019	0	Abu Shoosha	ZZOther
1859	2019-Al Fahal	Basidiomycota	Agaricomycetes	Russulales	2019	0	Al Fahal	ZZOther
1860	2019-Abu Madafi	Annelida	Polychaeta	Sabellida	2019	0	Abu Madafi	ZZOther
1861	2019-Abu Shoosha	Annelida	Polychaeta	Sabellida	2019	0	Abu Shoosha	ZZOther
1862	2019-Al Fahal	Annelida	Polychaeta	Sabellida	2019	0	Al Fahal	ZZOther
1863	2019-Abu Madafi	Ascomycota	Saccharomycetes	Saccharomycetales	2019	0	Abu Madafi	ZZOther
1864	2019-Abu Shoosha	Ascomycota	Saccharomycetes	Saccharomycetales	2019	0	Abu Shoosha	ZZOther
1865	2019-Al Fahal	Ascomycota	Saccharomycetes	Saccharomycetales	2019	0	Al Fahal	ZZOther
1866	2019-Abu Madafi	Heterokontophyta	Oomycota	Saprolegniales	2019	0.00889411	Abu Madafi	ZZOther
1867	2019-Abu Shoosha	Heterokontophyta	Oomycota	Saprolegniales	2019	0.00444705	Abu Shoosha	ZZOther
1868	2019-Al Fahal	Heterokontophyta	Oomycota	Saprolegniales	2019	0.00266823	Al Fahal	ZZOther
1869	2019-Abu Madafi	Arthropoda	Arachnida	Sarcoptiformes	2019	0	Abu Madafi	ZZOther
1870	2019-Abu Shoosha	Arthropoda	Arachnida	Sarcoptiformes	2019	0	Abu Shoosha	ZZOther
1871	2019-Al Fahal	Arthropoda	Arachnida	Sarcoptiformes	2019	0	Al Fahal	ZZOther
1872	2019-Abu Madafi	Cnidaria	Anthozoa	Scleractinia	2019	0.0738211	Abu Madafi	ZZOther
1873	2019-Abu Shoosha	Cnidaria	Anthozoa	Scleractinia	2019	0.000889411	Abu Shoosha	ZZOther
1874	2019-Al Fahal	Cnidaria	Anthozoa	Scleractinia	2019	0.397567	Al Fahal	ZZOther
1875	2019-Abu Madafi	Chordata	Actinopterygii	Scombriformes	2019	0	Abu Madafi	ZZOther
1876	2019-Abu Shoosha	Chordata	Actinopterygii	Scombriformes	2019	0	Abu Shoosha	ZZOther
1877	2019-Al Fahal	Chordata	Actinopterygii	Scombriformes	2019	0	Al Fahal	ZZOther
1878	2019-Abu Madafi	Chordata	Actinopterygii	Scorpaeniformes	2019	0	Abu Madafi	ZZOther
1879	2019-Abu Shoosha	Chordata	Actinopterygii	Scorpaeniformes	2019	0	Abu Shoosha	ZZOther
1880	2019-Al Fahal	Chordata	Actinopterygii	Scorpaeniformes	2019	0	Al Fahal	ZZOther
1881	2019-Abu Madafi	Arthropoda	Arachnida	Scorpiones	2019	0	Abu Madafi	ZZOther
1882	2019-Abu Shoosha	Arthropoda	Arachnida	Scorpiones	2019	0.00266823	Abu Shoosha	ZZOther
1883	2019-Al Fahal	Arthropoda	Arachnida	Scorpiones	2019	0.00266823	Al Fahal	ZZOther
1884	2019-Abu Madafi	Cnidaria	Scyphozoa	Semaeostomeae	2019	0	Abu Madafi	ZZOther
1885	2019-Abu Shoosha	Cnidaria	Scyphozoa	Semaeostomeae	2019	0.00711528	Abu Shoosha	ZZOther
1886	2019-Al Fahal	Cnidaria	Scyphozoa	Semaeostomeae	2019	0.00400235	Al Fahal	ZZOther
1887	2019-Abu Madafi	Mollusca	Cephalopoda	Sepiida	2019	0.000889411	Abu Madafi	ZZOther
1888	2019-Abu Shoosha	Mollusca	Cephalopoda	Sepiida	2019	0	Abu Shoosha	ZZOther
1889	2019-Al Fahal	Mollusca	Cephalopoda	Sepiida	2019	0	Al Fahal	ZZOther
1890	2019-Abu Madafi	Arthropoda	Hexanauplia	Sessilia	2019	0.00177882	Abu Madafi	ZZOther
1891	2019-Abu Shoosha	Arthropoda	Hexanauplia	Sessilia	2019	0.00266823	Abu Shoosha	ZZOther
1892	2019-Al Fahal	Arthropoda	Hexanauplia	Sessilia	2019	0.00133412	Al Fahal	ZZOther
1893	2019-Abu Madafi	Cnidaria	Hydrozoa	Siphonophorae	2019	0	Abu Madafi	ZZOther
1894	2019-Abu Shoosha	Cnidaria	Hydrozoa	Siphonophorae	2019	0.00978352	Abu Shoosha	ZZOther
1895	2019-Al Fahal	Cnidaria	Hydrozoa	Siphonophorae	2019	0.00133412	Al Fahal	ZZOther
1896	2019-Abu Madafi	Arthropoda	Hexanauplia	Siphonostomatoida	2019	0	Abu Madafi	ZZOther
1897	2019-Abu Shoosha	Arthropoda	Hexanauplia	Siphonostomatoida	2019	0.0106729	Abu Shoosha	ZZOther
1898	2019-Al Fahal	Arthropoda	Hexanauplia	Siphonostomatoida	2019	0.00533646	Al Fahal	ZZOther
1899	2019-Abu Madafi	Sipuncula	Sipuncula.X	Sipuncula.X.X	2019	0.0124517	Abu Madafi	ZZOther
1900	2019-Abu Shoosha	Sipuncula	Sipuncula.X	Sipuncula.X.X	2019	0.000889411	Abu Shoosha	ZZOther
1901	2019-Al Fahal	Sipuncula	Sipuncula.X	Sipuncula.X.X	2019	0	Al Fahal	ZZOther
1902	2019-Abu Madafi	Echinodermata	Echinoidea	Spatangoida	2019	0	Abu Madafi	ZZOther
1903	2019-Abu Shoosha	Echinodermata	Echinoidea	Spatangoida	2019	0	Abu Shoosha	ZZOther
1904	2019-Al Fahal	Echinodermata	Echinoidea	Spatangoida	2019	0	Al Fahal	ZZOther
1905	2019-Abu Madafi	Annelida	Polychaeta	Spionida	2019	0	Abu Madafi	ZZOther
1906	2019-Abu Shoosha	Annelida	Polychaeta	Spionida	2019	0	Abu Shoosha	ZZOther
1907	2019-Al Fahal	Annelida	Polychaeta	Spionida	2019	0	Al Fahal	ZZOther
1908	2019-Abu Madafi	Porifera	Demospongiae	Spirophorida	2019	0.00978352	Abu Madafi	ZZOther
1909	2019-Abu Shoosha	Porifera	Demospongiae	Spirophorida	2019	0.0115623	Abu Shoosha	ZZOther
1910	2019-Al Fahal	Porifera	Demospongiae	Spirophorida	2019	0.0373552	Al Fahal	ZZOther
1911	2019-Abu Madafi	Chordata	Reptilia	Squamata	2019	0	Abu Madafi	ZZOther
1912	2019-Abu Shoosha	Chordata	Reptilia	Squamata	2019	0.00711528	Abu Shoosha	ZZOther
1913	2019-Al Fahal	Chordata	Reptilia	Squamata	2019	0	Al Fahal	ZZOther
1914	2019-Abu Madafi	Cnidaria	Staurozoa	Stauromedusae	2019	0	Abu Madafi	ZZOther
1915	2019-Abu Shoosha	Cnidaria	Staurozoa	Stauromedusae	2019	0	Abu Shoosha	ZZOther
1916	2019-Al Fahal	Cnidaria	Staurozoa	Stauromedusae	2019	0	Al Fahal	ZZOther
1917	2019-Abu Madafi	Chordata	Ascidiacea	Stolidobranchia	2019	0.109398	Abu Madafi	ZZOther
1918	2019-Abu Shoosha	Chordata	Ascidiacea	Stolidobranchia	2019	0.0160094	Abu Shoosha	ZZOther
1919	2019-Al Fahal	Chordata	Ascidiacea	Stolidobranchia	2019	0.0080047	Al Fahal	ZZOther
1920	2019-Abu Madafi	Arthropoda	Malacostraca	Stomatopoda	2019	0	Abu Madafi	ZZOther
1921	2019-Abu Shoosha	Arthropoda	Malacostraca	Stomatopoda	2019	0	Abu Shoosha	ZZOther
1922	2019-Al Fahal	Arthropoda	Malacostraca	Stomatopoda	2019	0	Al Fahal	ZZOther
1923	2019-Abu Madafi	Mollusca	Gastropoda	Stylommatophora	2019	0	Abu Madafi	ZZOther
1924	2019-Abu Shoosha	Mollusca	Gastropoda	Stylommatophora	2019	0.00177882	Abu Shoosha	ZZOther
1925	2019-Al Fahal	Mollusca	Gastropoda	Stylommatophora	2019	0.00133412	Al Fahal	ZZOther
1926	2019-Abu Madafi	Echinodermata	Holothuroidea	Synallactida	2019	0	Abu Madafi	ZZOther
1927	2019-Abu Shoosha	Echinodermata	Holothuroidea	Synallactida	2019	0	Abu Shoosha	ZZOther
1928	2019-Al Fahal	Echinodermata	Holothuroidea	Synallactida	2019	0	Al Fahal	ZZOther
1929	2019-Abu Madafi	Annelida	Polychaeta	Terebellida	2019	0	Abu Madafi	ZZOther
1930	2019-Abu Shoosha	Annelida	Polychaeta	Terebellida	2019	0.000889411	Abu Shoosha	ZZOther
1931	2019-Al Fahal	Annelida	Polychaeta	Terebellida	2019	0.0613693	Al Fahal	ZZOther
1932	2019-Abu Madafi	Chordata	Reptilia	Testudines	2019	0	Abu Madafi	ZZOther
1933	2019-Abu Shoosha	Chordata	Reptilia	Testudines	2019	0	Abu Shoosha	ZZOther
1934	2019-Al Fahal	Chordata	Reptilia	Testudines	2019	0	Al Fahal	ZZOther
1935	2019-Abu Madafi	Arthropoda	Insecta	Thysanoptera	2019	0	Abu Madafi	ZZOther
1936	2019-Abu Shoosha	Arthropoda	Insecta	Thysanoptera	2019	0	Abu Shoosha	ZZOther
1937	2019-Al Fahal	Arthropoda	Insecta	Thysanoptera	2019	0	Al Fahal	ZZOther
1938	2019-Abu Madafi	Cnidaria	Hydrozoa	Trachymedusae	2019	0	Abu Madafi	ZZOther
1939	2019-Abu Shoosha	Cnidaria	Hydrozoa	Trachymedusae	2019	0.000889411	Abu Shoosha	ZZOther
1940	2019-Al Fahal	Cnidaria	Hydrozoa	Trachymedusae	2019	0.00133412	Al Fahal	ZZOther
1941	2019-Abu Madafi	Mollusca	Gastropoda	Trochida	2019	0.0400235	Abu Madafi	ZZOther
1942	2019-Abu Shoosha	Mollusca	Gastropoda	Trochida	2019	0.0284611	Abu Shoosha	ZZOther
1943	2019-Al Fahal	Mollusca	Gastropoda	Trochida	2019	0.138748	Al Fahal	ZZOther
1944	2019-Abu Madafi	Arthropoda	Arachnida	Trombidiformes	2019	0.0275717	Abu Madafi	ZZOther
1945	2019-Abu Shoosha	Arthropoda	Arachnida	Trombidiformes	2019	0.0329082	Abu Shoosha	ZZOther
1946	2019-Al Fahal	Arthropoda	Arachnida	Trombidiformes	2019	0.00133412	Al Fahal	ZZOther
1947	2019-Abu Madafi	Unknown	Unknown	Unknown	2019	57.6178	Abu Madafi	ZZUnknown
1948	2019-Abu Shoosha	Unknown	Unknown	Unknown	2019	71.0959	Abu Shoosha	ZZUnknown
1949	2019-Al Fahal	Unknown	Unknown	Unknown	2019	60.8704	Al Fahal	ZZUnknown
1950	2019-Abu Madafi	Echinodermata	Asteroidea	Valvatida	2019	0	Abu Madafi	ZZOther
1951	2019-Abu Shoosha	Echinodermata	Asteroidea	Valvatida	2019	0	Abu Shoosha	ZZOther
1952	2019-Al Fahal	Echinodermata	Asteroidea	Valvatida	2019	0.0813811	Al Fahal	ZZOther
1953	2019-Abu Madafi	Mollusca	Bivalvia	Venerida	2019	0.000889411	Abu Madafi	ZZOther
1954	2019-Abu Shoosha	Mollusca	Bivalvia	Venerida	2019	0.000889411	Abu Shoosha	ZZOther
1955	2019-Al Fahal	Mollusca	Bivalvia	Venerida	2019	0.00533646	Al Fahal	ZZOther
1956	2019-Abu Madafi	Porifera	Demospongiae	Verongida	2019	0.0115623	Abu Madafi	ZZOther
1957	2019-Abu Shoosha	Porifera	Demospongiae	Verongida	2019	0.000889411	Abu Shoosha	ZZOther
1958	2019-Al Fahal	Porifera	Demospongiae	Verongida	2019	0.00133412	Al Fahal	ZZOther
